# Supplementary material for: Reconstructing an historical pollination syndrome: keel flowers
Source: BMC Ecol Evol. 2022 Apr 12;22:45. doi: 10.1186/s12862-022-02003-y (PMC9004149; doi:10.1186/s12862-022-02003-y)
Supplement: Supplementary file 2 — Additional file 2. S2. Lagrange results of ancestral area reconstructions. [file 12862_2022_2003_MOESM2_ESM.txt]

DEC result file of Name
[TAXON]
1	Nothofagus_OF	DEG
2	Castanea_OF	AF
3	Quercus_OF	ABFG
4	Juglans_OF	AFG
5	Platycarya_OF	A
6	Morella_OF	ABCDEFGH
7	Myrica_OF	ABCDEFGH
8	Casuarina_OF	ADE
9	Gymnostoma_OF	ADE
10	Ticodendron_OF	G
11	Alnus_OF	AFGH
12	Betula_OF	AFGH
13	Anisophyllea_OC	ABCDEFGH
14	Combretocarpus_OC	D
15	Corynocarpus_OC	E
16	Coriaria_OC	ABDEFG
17	Cucumis_OC	ABDEH
18	Bolbostemma_OC	A
19	Hillebrandia_OC	D
20	Begonia_OC	ABCDEFGH
21	Datisca_OC	AF
22	Tetrameles_OC	ADEH
23	Octomeles_OC	DE
24	Fragaria_OR	AFG
25	Prunus_OR	AF
26	Dirachma_OR	B
27	Spyridium_OR	E
28	Rhamnus_OR	ABCDEFGH
29	Barbeya_OR	B
30	Elaeagnus_OR	AF
31	Hippophae_OR	A
32	Zelkova_OR	A
33	Ulmus_OR	AF
34	Urera_OR	ABCDEFGH
35	Urtica_OR	ABEFH
36	Ficus_OR	ABCDEFGH
37	Morus_OR	ABDFG
38	Cannabis_OR	AH
39	Humulus_OR	AF
40	Bulnesia_OZ	FG
41	Viola_OM	ABCDEFGH
42	Oxalis_OO	ABCDEFGH
43	Celastrus_OCE	ACDEFGH
44	Quillaja_Q	G
45	Cadellia_S	E
46	Recchia_S	FG
47	Suriana_S	ABCDEFGH
48	Stylobasium_S	E
49	Guilfoylia_S	E
50	Moutabea_P	G
51	Xanthophyllum_P	ADEH
52	Diclidanthera_P	G
53	Barnhartia_P	G
54	Eriandra_P	DE
55	Carpolobia_P	B
56	Atroxima_P	B
57	Bredemeyera_P	G
58	Comesperma_P	E
59	Monnina_P	G
60	Polygala_P	ABCDEFGH
61	Salomonia_P	ADEH
62	Muraltia_P	B
63	Securidaca_P	ABCDFGH
64	Duparquetia_c	B
65	Adenolobus_c	B
66	Cercis_c	AF
67	Griffonia_c	B
68	Bauhinia_c	ABCDEFGH
69	Piliostigma_c	ABDE
70	Brenierea_c	C
71	Gigasiphon_c	BCDE
72	Tylosema_c	B
73	Barklya_c	E
74	Lysiphyllum_c	ADE
75	Lasiobema_c	AD
76	Phanera_c	ADEFGH
77	Daniellia_c	B
78	Brandzeia_c	C
79	Neoapaloxylon_c	C
80	Peltogyne_c	FG
81	Guibourtia_c	BG
82	Hymenaea_c	BCFG
83	Stemonocoleus_c	B
84	Augouardia_c	B
85	Eperua_c	G
86	Eurypetalum_c	B
87	Gilletiodendron_c	B
88	Hylodendron_c	B
89	Baikiaea_c	B
90	Sindora_c	ABD
91	Tessmannia_c	B
92	Copaifera_c	BDG
93	Sindoropsis_c	B
94	Detarium_c	B
95	Schotia_c	B
96	Goniorrhachis_c	G
97	Barnebydendron_c	G
98	Hardwickia_c	H
99	Colophospermum_c	B
100	Gossweilerodendron_c	B
101	Prioria_c	G
102	Oxystigma_c	B
103	Kingiodendron_c	ADEH
104	Neochevalierodendron_c	B
105	Crudia_c	ABCDEFGH
106	Icuria_c	B
107	Aphanocalyx_c	B
108	Hymenostegia_c	B
109	Micklethwaitia_c	B
110	Lebruniodendron_c	B
111	Maniltoa_c	ADEH
112	Cynometra_c	ABCDEFGH
113	Amherstia_c	A
114	Tamarindus_c	BC
115	Loesenera_c	B
116	Talbotiella_c	B
117	Leonardoxa_c	B
118	Polystemonanthus_c	B
119	Dicymbe_c	G
120	Humboldtia_c	H
121	Normandiodendron_c	B
122	Scorodophloeus_c	B
123	Zenkerella_c	B
124	Paramacrolobium_c	B
125	Cryptosepalum_c	B
126	Macrolobium_c	G
127	Heterostemon_c	G
128	Paloveopsis_c	G
129	Ecuadendron_c	G
130	Brownea_c	G
131	Browneopsis_c	G
132	Elizabetha_c	G
133	Paloue_c	G
134	Brodriguesia_c	G
135	Afzelia_c	ABD
136	Intsia_c	ABCDEH
137	Lysidice_c	A
138	Endertia_c	D
139	Saraca_c	AD
140	Gilbertiodendron_c	B
141	Pellegriniodendron_c	B
142	Librevillea_c	B
143	Didelotia_c	B
144	Plagiosiphon_c	B
145	Anthonotha_c	B
146	Oddoniodendron_c	B
147	Berlinia_c	B
148	Isoberlinia_c	B
149	Englerodendron_c	B
150	Microberlinia_c	B
151	Brachystegia_c	B
152	Julbernardia_c	B
153	Tetraberlinia_c	B
154	Bikinia_c	B
155	Dialium_c	ABCDGH
156	Baudouinia_c	C
157	Eligmocarpus_c	C
158	Poeppigia_c	FG
159	Mendoravia_c	C
160	Storckiella_c	DE
161	Petalostylis_c	E
162	Labichea_c	E
163	Zenia_c	A
164	Martiodendron_c	G
165	Koompassia_c	DE
166	Dicorynia_c	G
167	Distemonanthus_c	B
168	Apuleia_c	G
169	Ceratonia_c	AB
170	Acrocarpus_c	DHA
171	Tetrapterocarpon_c	C
172	Arcoa_c	G
173	Umtiza_c	B
174	Gleditsia_c	FGAHD
175	Gymnocladus_c	AFH
176	Chamaecrista_c	ABCDEFGH
177	Senna_c	ABCDEFGH
178	Cassia_c	ABCDEFGH
179	Melanoxylon_c	G
180	Batesia_c	G
181	Vouacapoua_c	G
182	Pterogyne_c	G
183	Mezoneuron_c	AEBCD
184	Moullava_c	H
185	Guilandina_c	ABCDEFGH
186	Pterolobium_c	ABHD
187	Caesalpinia_c	BCGFA
188	Haematoxylum_c	BFG
189	Lophocarpinia_c	G
190	Tara_c	G
191	Coulteria_c	FG
192	Cordeauxia_c	B
193	Stuhlmannia_c	BC
194	Pomaria_c	BFG
195	Poincianella_c	FG
196	Erythrostemon_c	FG
197	Libidibia_c	FG
198	Stahlia_c	G
199	Balsamocarpon_c	G
200	Zuccagnia_c	G
201	Stenodrepanum_c	G
202	Hoffmannseggia_c	FG
203	Recordoxylon_c	G
204	Moldenhawera_c	G
205	Diptychandra_c	G
206	Dimorphandra_c	G
207	Stachyothyrsus_c	B
208	Mora_c	G
209	Burkea_c	B
210	Dinizia_m	G
211	Campsiandra_c	G
212	Arapatiella_c	G
213	Jacqueshuberia_c	G
214	Tachigali_c	FG
215	Schizolobium_c	G
216	Bussea_c	BC
217	Peltophorum_c	BGDAEH
218	Parkinsonia_c	FGB
219	Conzattia_c	FG
220	Cenostigma_c	G
221	Colvillea_c	C
222	Delonix_c	BCAH
223	Lemuropisum_c	C
224	Pachyelasma_c	B
225	Erythrophleum_c	BACE
226	Pentaclethra_m	BG
227	Chidlowia_c	B
228	Pseudoprosopis_m	B
229	Xylia_m	BCAH
230	Calpocalyx_m	B
231	Sympetalandra_c	D
232	Adenanthera_m	AHDEC
233	Amblygonocarpus_m	B
234	Tetrapleura_m	B
235	Piptadeniastrum_m	B
236	Elephantorrhiza_m	B
237	Entada_m	BCADFGEH
238	Indopiptadenia_m	H
239	Plathymenia_m	G
240	Leucaena_m	ABCDEFGH
241	Neptunia_m	ABCDEFGH
242	Prosopidastrum_m	FG
243	Cylicodiscus_m	B
244	Fillaeopsis_m	B
245	Newtonia_m	B
246	Alantsilodendron_m	C
247	Dichrostachys_m	CBHEA
248	Calliandropsis_m	FG
249	Mimozyganthus_m	G
250	Piptadeniopsis_m	G
251	Xerocladia_m	B
252	Prosopis_m	GFAB
253	Acacia_m	ABCDEFGH
254	Viguieranthus_m	CA
255	Schleinitzia_m	DE
256	Desmanthus_m	FG
257	Kanaloa_m	D
258	Parkia_m	ABCDEFGH
259	Anadenanthera_m	G
260	Mimosa_m	ABCDEFGH
261	Piptadenia_m	FG
262	Adenopodia_m	BFG
263	Thailentadopsis_m	AH
264	Microlobius_m	FG
265	Pseudopiptadenia_m	G
266	Stryphnodendron_m	G
267	Parapiptadenia_m	G
268	Hydrochorea_m	G
269	Albizia_m	ABCDEFGH
270	Macrosamanea_m	G
271	Blanchetiodendron_m	G
272	Calliandra_m	FG
273	Zapoteca_m	FG
274	Inga_m	FG
275	Faidherbia_m	BA
276	Lysiloma_m	FG
277	Cojoba_m	G
278	Pithecellobium_m	FG
279	Havardia_m	FG
280	Ebenopsis_m	FG
281	Leucochloron_m	G
282	Paraserianthes_m	DE
283	Zygia_m	FG
284	Samanea_m	G
285	Abarema_m	FG
286	Sphinga_m	FG
287	Cathormion_m	HADE
288	Pseudosamanea_m	G
289	Cedrelinga_m	G
290	Enterolobium_m	FG
291	Chloroleucon_m	FG
292	Pararchidendron_m	DE
293	Archidendron_m	AEHDE
294	Bobgunnia_pap	B
295	Candolleodendron_pap	G
296	Swartzia_pap	FG
297	Trischidium_pap	G
298	Cyathostegia_pap	G
299	Ateleia_pap	FG
300	Angylocalyx_pap	B
301	Xanthocercis_pap	BC
302	Castanospermum_pap	E
303	Alexa_pap	G
304	Monopteryx_pap	G
305	Taralea_pap	G
306	Pterodon_pap	G
307	Dipteryx_pap	G
308	Dussia_pap	G
309	Myroxylon_pap	FG
310	Myrospermum_pap	FG
311	Myrocarpus_pap	G
312	Amburana_pap	G
313	Mildbraediodendron_pap	B
314	Cordyla_pap	BC
315	Amphimas_pap	B
316	Lecointea_pap	G
317	Exostyles_pap	G
318	Holocalyx_pap	G
319	Zollernia_pap	G
320	Harleyodendron_pap	G
321	Uribea_pap	G
322	Sweetia_pap	G
323	Luetzelburgia_pap	G
324	Vatairea_pap	G
325	Sophora_pap	ABCDEG
326	Calia_pap	FG
327	Styphnolobium_pap	FGA
328	Cladrastis_pap	FA
329	Pickeringia_pap	F
330	Aldina_pap	G
331	Vataireopsis_pap	G
332	Andira_pap	BFG
333	Hymenolobium_pap	G
334	Ormosia_pap	FGHDAE
335	Spirotropis_pap	G
336	Panurea_pap	G
337	Poecilanthe_pap	G
338	Harpalyce_pap	G
339	Cyclolobium_pap	G
340	Brongniartia_pap	FG
341	Templetonia_pap	E
342	Hovea_pap	E
343	Lamprolobium_pap	E
344	Plagiocarpus_pap	E
345	Pericopsis_pap	HDEB
346	Camoensia_pap	B
347	Diplotropis_pap	G
348	Bowdichia_pap	G
349	Clathrotropis_pap	G
350	Platycelyphium_pap	B
351	Dicraeopetalum_pap	BC
352	Bolusanthus_pap	B
353	Baptisia_pap	F
354	Thermopsis_pap	AFH
355	Piptanthus_pap	AH
356	Anagyris_pap	A
357	Ammopiptanthus_pap	A
358	Ammodendron_pap	A
359	Salweenia_pap	A
360	Maackia_pap	A
361	Euchresta_pap	ADH
362	Cadia_pap	ABC
363	Cyclopia_pap	B
364	Virgilia_pap	B
365	Calpurnia_pap	ABH
366	Amphithalea_pap	B
367	Stirtonanthus_pap	B
368	Xiphotheca_pap	B
369	Podalyria_pap	B
370	Liparia_pap	B
371	Crotalaria_pap	ABCDEFGH
372	Bolusia_pap	B
373	Lotononis_pap	ABH
374	Wiborgia_pap	B
375	Rafnia_pap	B
376	Aspalathus_pap	B
377	Lebeckia_pap	B
378	Spartidium_pap	B
379	Pearsonia_pap	BC
380	Rothia_pap	BADEH
381	Robynsiophyton_pap	B
382	Melolobium_pap	B
383	Dichilus_pap	B
384	Anarthrophyllum_pap	G
385	Argyrolobium_pap	BCAH
386	Lupinus_pap	ABFG
387	Polhillia_pap	B
388	Retama_pap	AB
389	Erinacea_pap	AB
390	Echinospartum_pap	A
391	Cytisophyllum_pap	A
392	Laburnum_pap	A
393	Argyrocytisus_pap	B
394	Cytisus_pap	AB
395	Calicotome_pap	AB
396	Stauracanthus_pap	AB
397	Adenocarpus_pap	AB
398	Ulex_pap	AB
399	Genista_pap	AB
400	Spartium_pap	AB
401	Petteria_pap	A
402	Errazurizia_pap	FG
403	Eysenhardtia_pap	FG
404	Apoplanesia_pap	G
405	Amorpha_pap	F
406	Parryella_pap	F
407	Daviesia_pap	E
408	Isotropis_pap	E
409	Platylobium_pap	E
410	Psorothamnus_pap	F
411	Goodia_pap	E
412	Phyllota_pap	E
413	Jacksonia_pap	E
414	Euchilopsis_pap	E
415	Urodon_pap	E
416	Leptosema_pap	E
417	Pultenaea_pap	E
418	Dillwynia_pap	E
419	Aotus_pap	E
420	Mirbelia_pap	E
421	Podolobium_pap	E
422	Callistachys_pap	E
423	Chorizema_pap	E
424	Eutaxia_pap	E
425	Marina_pap	FG
426	Dalea_pap	FG
427	Stonesiella_pap	E
428	Almaleea_pap	E
429	Latrobea_pap	E
430	Nemcia_pap	E
431	Gastrolobium_pap	E
432	Brachysema_pap	E
433	Oxylobium_pap	E
434	Acosmium_pap	G
435	Adesmia_pap	G
436	Chaetocalyx_pap	G
437	Nissolia_pap	FG
438	Poiretia_pap	FG
439	Amicia_pap	FG
440	Zornia_pap	ABCDEFGH
441	Weberbauerella_pap	G
442	Dalbergia_pap	ABCDEFGH
443	Machaerium_pap	BFG
444	Pictetia_pap	G
445	Diphysa_pap	FG
446	Ormocarpum_pap	BCHEDA
447	Ormocarpopsis_pap	C
448	Peltiera_pap	C
449	Aeschynomene_pap	ABCDEFGH
450	Bryaspis_pap	B
451	Cyclocarpa_pap	ABCDEH
452	Soemmeringia_pap	G
453	Smithia_pap	ABCDEH
454	Kotschya_pap	BC
455	Humularia_pap	B
456	Riedeliella_pap	G
457	Discolobium_pap	G
458	Geoffroea_pap	G
459	Cascaronia_pap	G
460	Fissicalyx_pap	G
461	Fiebrigiella_pap	G
462	Chapmannia_pap	BFG
463	Arachis_pap	G
464	Stylosanthes_pap	FGBCH
465	Platymiscium_pap	G
466	Brya_pap	G
467	Cranocarpus_pap	G
468	Grazielodendron_pap	G
469	Platypodium_pap	G
470	Maraniona_pap	G
471	Pterocarpus_pap	ABCDFGH
472	Paramachaerium_pap	G
473	Etaballia_pap	G
474	Centrolobium_pap	G
475	Inocarpus_pap	DE
476	Tipuana_pap	G
477	Ramorinoa_pap	G
478	Hypocalyptus_pap	B
479	Dalhousiea_pap	BH
480	Airyantha_pap	BD
481	Baphia_pap	BC
482	Baphiopsis_pap	B
483	Leucomphalos_pap	B
484	Sesbania_pap	ABCDEFGH
485	Hippocrepis_pap	ABH
486	Coronilla_pap	AB
487	Securigera_pap	AB
488	Ornithopus_pap	ABG
489	Anthyllis_pap	AB
490	Lotus_pap	ABEH
491	Dorycnium_pap	A
492	Hammatolobium_pap	AB
493	Hebestigma_pap	G
494	Lennea_pap	G
495	Poitea_pap	G
496	Gliricidia_pap	FG
497	Robinia_pap	F
498	Sphinctospermum_pap	FG
499	Olneya_pap	F
500	Coursetia_pap	FG
501	Peteria_pap	F
502	Genistidium_pap	F
503	Callerya_pap	HAED
504	Glycyrrhiza_pap	ABFEG
505	Endosamara_pap	HAD
506	Wisteria_pap	AF
507	Parochetus_pap	AHDB
508	Galega_pap	ABH
509	Trigonella_pap	ABHE
510	Trifolium_pap	AFGB
511	Ononis_pap	ABH
512	Medica_pap	A
513	Melilotus_pap	AB
514	Vicia_pap	ABFG
515	Lens_pap	A
516	Lathyrus_pap	ABFG
517	Vavilovia_pap	A
518	Pisum_pap	A
519	Cicer_pap	AB
520	Erophaca_pap	AB
521	Oxytropis_pap	AF
522	Biserrula_pap	AB
523	Barnebyella_pap	AH
524	Astragalus_pap	ABFG
525	Colutea_pap	AB
526	Sphaerophysa_pap	A
527	Eremosparton_pap	A
528	Smirnowia_pap	A
529	Sutherlandia_pap	B
530	Lessertia_pap	B
531	Montigena_pap	E
532	Swainsona_pap	E
533	Clianthus_pap	E
534	Carmichaelia_pap	E
535	Chesneya_pap	A
536	Tibetia_pap	A
537	Gueldenstaedtia_pap	A
538	Caragana_pap	AH
539	Halimodendron_pap	A
540	Calophaca_pap	A
541	Oreophysa_pap	A
542	Alhagi_pap	ABH
543	Ebenus_pap	ABH
544	Sulla_pap	AB
545	Taverniera_pap	ABH
546	Hedysarum_pap	ABF
547	Sartoria_pap	A
548	Onobrychis_pap	ABH
549	Corethrodendron_pap	A
550	Eversmannia_pap	A
551	Geissaspis_pap	ADH
552	Phylloxylon_pap	C
553	Dunbaria_pap	AHDE
554	Indigofera_pap	ABCDEFGH
555	Microcharis_pap	ABC
556	Rhynchotropis_pap	B
557	Cyamopsis_pap	ABH
558	Vaughania_pap	C
559	Indigastrum_pap	ABCDEFGH
560	Dewevrea_pap	B
561	Platycyamus_pap	G
562	Sphaerolobium_pap	E
563	Xeroderris_pap	B
564	Craibia_pap	B
565	Dalbergiella_pap	B
566	Centrosema_pap	FG
567	Clitoria_pap	ABCDEFGH
568	Austrosteenisia_pap	E
569	Abrus_pap	ABCH
570	Aganope_pap	BAHDE
571	Ostryocarpus_pap	B
572	Canavalia_pap	ABCDEFGH
573	Dioclea_pap	ABCDEFGH
574	Galactia_pap	ABCDEFGH
575	Rhodopis_pap	G
576	Millettia_pap	BCHAD
577	Deguelia_pap	G
578	Philenoptera_pap	BC
579	Leptoderris_pap	B
580	Gompholobium_pap	DE
581	Pongamiopsis_pap	C
582	Erichsenia_pap	E
583	Viminaria_pap	E
584	Piscidia_pap	FG
585	Fordia_pap	AD
586	Hesperothamnus_pap	FG
587	Lonchocarpus_pap	BFG
588	Muellera_pap	G
589	Derris_pap	AHDEB
590	Paraderris_pap	AHDE
591	Apurimacia_pap	G
592	Tephrosia_pap	ABCDEFGH
593	Chadsia_pap	C
594	Ptycholobium_pap	BA
595	Mundulea_pap	BCH
596	Muelleranthus_pap	E
597	Disynstemon_pap	C
598	Ptychosema_pap	E
599	Aenictophyton_pap	E
600	Kunstleria_pap	DH
601	Apios_pap	AFH
602	Shuteria_pap	HADE
603	Hardenbergia_pap	E
604	Kennedia_pap	E
605	Mucuna_pap	ABCDEFGH
606	Cochlianthus_pap	AH
607	Craspedolobium_pap	A
608	Eriosema_pap	ABCDEFGH
609	Campylotropis_pap	AH
610	Kummerowia_pap	A
611	Lespedeza_pap	AHDF
612	Desmodium_pap	ABCDEFGH
613	Hylodesmum_pap	AHFB
614	Phyllodium_pap	HAED
615	Dendrolobium_pap	HADE
616	Tadehagi_pap	ADEH
617	Pseudarthria_pap	BHD
618	Alysicarpus_pap	BHADE
619	Codoriocalyx_pap	AHD
620	Uraria_pap	HADB
621	Christia_pap	AHDE
622	Vandasina_pap	E
623	Butea_pap	AH
624	Afgekia_pap	A
625	Adenodolichos_pap	B
626	Flemingia_pap	HADEB
627	Cajanus_pap	HADEBC
628	Paracalyx_pap	ABH
629	Bolusafra_pap	B
630	Rhynchosia_pap	ABCDEFGH
631	Otoptera_pap	BC
632	Psophocarpus_pap	BC
633	Erythrina_pap	ABCDEFGH
634	Strongylodon_pap	CHDE
635	Cologania_pap	FG
636	Sphenostylis_pap	B
637	Macrotyloma_pap	BACH
638	Decorsea_pap	BC
639	Alistilus_pap	BC
640	Nesphostylis_pap	ABH
641	Dolichos_pap	BHAD
642	Wajira_pap	ABH
643	Lablab_pap	BCH
644	Dipogon_pap	B
645	Vatovaea_pap	B
646	Spathionema_pap	B
647	Vigna_pap	ABCDEFGH
648	Physostigma_pap	B
649	Phaseolus_pap	FG
650	Ramirezella_pap	FG
651	Oxyrhynchus_pap	FGDE
652	Strophostyles_pap	F
653	Dolichopsis_pap	G
654	Mysanthus_pap	G
655	Macroptilium_pap	FG
656	Spatholobus_pap	HAD
657	Dumasia_pap	HADBC
658	Pachyrhizus_pap	FG
659	Neorautanenia_pap	B
660	Calopogonium_pap	FG
661	Pseudeminia_pap	B
662	Pseudovigna_pap	B
663	Neonotonia_pap	BAHD
664	Amphicarpaea_pap	FGABH
665	Pueraria_pap	AEHD
666	Glycine_pap	DEA
667	Ophrestia_pap	BCHA
668	Teramnus_pap	ABCDEFGH
669	Phylacium_pap	ADE
670	Bituminaria_pap	AB
671	Pediomelum_pap	F
672	Psoralidium_pap	F
673	Rupertia_pap	F
674	Hoita_pap	F
675	Psoralea_pap	B
676	Cullen_pap	EDAHB
677	Orbexilum_pap	FG
678	Otholobium_pap	BG
[TREE]
Tree=((1:115.56117995669895,((2:3.9907290605234778,3:3.9907290605234778):93.31743558756109,(((4:25.269898101594677,5:25.269898101594677):57.4207340626313,(6:4.788365266278348,7:4.788365266278348):77.90226689794763):6.638909497332264,((8:55.71481111600464,9:55.71481111600464):29.736096037982662,(10:82.90549145885139,(11:19.61295093552004,12:19.61295093552004):63.29254052333135):2.5454156951359153)…
[RESULT]
DEC results:
node 679 (LR): ABFG 100.00
node 680 (LR): AF 72.25 AFG 14.01 A 13.74
node 681 (LR): F 81.46 G 18.54
node 682 (LR): F 86.30 G 13.70
node 683 (LR): E 21.62 AF 17.52 EG 16.84 A 16.34 ADF 7.64 AD 7.05 DE 4.59 F 4.41 DEG 3.99
node 684 (LR): AFGH 23.11 AF 17.12 AFG 16.28 FG 15.33 AFH 11.71 F 9.21 G 7.24
node 685 (LR): F 50.22 G 36.10 FG 13.68
node 686 (LR): F 42.86 G 25.23 FG 10.89 AF 8.31 EG 6.61 EFG 6.10
node 687 (LR): F 45.30 FG 27.47 G 12.10 AFG 7.72 EFG 7.41
node 688 (LR): FG 40.22 F 27.78 G 10.12 AFG 9.82 EFG 6.39 AF 5.67
node 689 (LR): G 47.38 FG 26.80 F 18.14 EG 7.68
node 690 (LR): D 87.10 E 12.90
node 691 (LR): E 86.88 D 13.12
node 692 (LR): A 83.75 AD 16.25
node 693 (LR): D 80.06 AD 19.94
node 694 (LR): ADEH 33.10 AD 14.58 ADE 14.58 D 13.46 ADH 10.59 DE 8.93 DEH 4.76
node 695 (LR): A 42.60 AD 31.56 D 19.33 ADEH 6.50
node 696 (LR): D 31.60 A 28.59 AD 27.47 ADE 6.44 ADEH 5.89
node 697 (LR): A 42.81 D 27.85 AD 22.13 ADE 7.22
node 698 (LR): DE 16.27 ADE 15.02 AE 14.72 D 10.69 ADEH 6.62 AD 6.05 ADEF 5.87 AEF 3.82 AEG 3.74 A 3.63 ABDE 3.19 ADEG 2.89 AEH 2.89 DEG 2.34 E 2.27
node 699 (LR): ADE 16.81 DE 13.76 D 13.49 ADEH 9.22 ADEF 8.78 AD 7.63 ADEG 6.50 ABDE 6.18 E 4.96 DEG 4.02 AE 3.20 ADF 2.72 DEH 2.72
node 700 (LR): F 75.77 AF 24.23
node 701 (LR): E 53.74 DE 15.40 EG 14.94 B 8.28 AE 7.65
node 702 (LR): A 78.42 AF 21.58
node 703 (LR): A 71.91 AB 28.09
node 704 (LR): A 83.20 B 16.80
node 705 (LR): A 64.12 B 12.94 AB 12.44 AF 10.49
node 706 (LR): AF 59.87 A 40.13
node 707 (LR): F 64.34 A 35.66
node 708 (LR): F 60.82 A 39.18
node 709 (LR): AF 51.45 A 32.48 AH 8.68 AFH 7.39
node 710 (LR): F 48.36 A 39.59 AF 12.05
node 711 (LR): F 50.94 A 36.62 AF 12.44
node 712 (LR): F 40.39 A 35.83 AF 23.78
node 713 (LR): AF 34.95 A 34.26 F 10.32 AB 6.92 AFG 6.85 ABF 6.71
node 714 (LR): F 31.44 AF 26.00 FG 16.41 AFG 14.70 A 11.45
node 715 (LR): G 63.38 F 26.55 E 10.07
node 716 (LR): G 71.71 F 28.29
node 717 (LR): G 64.68 F 21.32 FG 14.00
node 718 (LR): EG 85.45 EFG 14.55
node 719 (LR): E 100.00
node 720 (LR): E 85.69 EG 14.31
node 721 (LR): EG 62.08 E 27.34 G 10.57
node 722 (LR): G 62.36 EG 19.95 E 17.69
node 723 (LR): EG 64.34 DEG 35.66
node 724 (LR): EG 52.73 G 32.31 DEG 14.96
node 725 (LR): B 55.66 BG 33.76 BE 10.58
node 726 (LR): G 80.06 EG 19.94
node 727 (LR): E 77.03 G 22.97
node 728 (LR): E 76.85 EG 23.15
node 729 (LR): EG 66.52 E 19.64 G 13.84
node 730 (LR): EG 68.43 E 21.03 G 10.55
node 731 (LR): G 67.35 EG 18.35 E 14.29
node 732 (LR): G 70.23 E 16.81 EG 12.96
node 733 (LR): G 61.08 EG 24.59 E 14.33
node 734 (LR): G 44.60 EG 37.26 E 18.14
node 735 (LR): G 66.57 EG 23.77 E 9.66
node 736 (LR): AB 55.72 B 44.28
node 737 (LR): B 30.90 BC 28.52 BCD 13.47 ABCD 7.85 ABC 5.53 BCDE 5.11 CD 4.40 BD 4.22
node 738 (LR): B 45.44 BC 25.95 BCD 13.15 ABCD 8.38 BD 7.07
node 739 (LR): B 100.00
node 740 (LR): D 55.61 AD 24.74 A 19.66
node 741 (LR): D 33.76 DE 28.77 ADE 17.45 AD 9.20 AE 5.41 ABDE 5.41
node 742 (LR): DE 41.98 ADE 18.31 E 13.56 D 11.67 AE 7.67 BDE 6.80
node 743 (LR): BD 25.56 BDE 21.79 BE 16.14 ABDE 11.96 B 11.26 ABE 7.70 ABD 5.59
node 744 (LR): B 80.69 BD 19.31
node 745 (LR): B 100.00
node 746 (LR): B 100.00
node 747 (LR): B 100.00
node 748 (LR): C 85.45 BC 14.55
node 749 (LR): B 100.00
node 750 (LR): B 67.70 BG 32.30
node 751 (LR): B 82.64 BG 17.36
node 752 (LR): B 100.00
node 753 (LR): BG 100.00
node 754 (LR): B 100.00
node 755 (LR): B 100.00
node 756 (LR): B 100.00
node 757 (LR): B 100.00
node 758 (LR): B 100.00
node 759 (LR): B 100.00
node 760 (LR): B 100.00
node 761 (LR): B 100.00
node 762 (LR): B 100.00
node 763 (LR): B 100.00
node 764 (LR): B 100.00
node 765 (LR): BG 50.75 G 49.25
node 766 (LR): B 87.10 BG 12.90
node 767 (LR): BH 100.00
node 768 (LR): BG 76.85 B 23.15
node 769 (LR): ABDH 21.08 BDEH 14.42 ABDE 13.58 ABEH 8.83 BDH 7.75 ABD 7.45 BD 5.25 BDE 4.75 ABH 4.43 BEH 3.25 ABE 3.12 BH 3.09 AB 3.00
node 770 (LR): B 100.00
node 771 (LR): B 81.61 BH 18.39
node 772 (LR): B 100.00
node 773 (LR): B 100.00
node 774 (LR): B 100.00
node 775 (LR): B 100.00
node 776 (LR): B 100.00
node 777 (LR): ADEH 12.76 ABDH 10.24 ABDE 7.66 BDEH 7.66 ADH 6.80 BDH 4.89 ABD 4.89 ABEH 4.89 ADE 4.29 DEH 4.29 BD 3.62 BDE 3.24 AD 3.18 DH 3.18 D 2.93 ABH 2.79 DE 2.48 BEH 2.17 ABE 2.17 BH 2.03 AB 2.03 AH 1.83
node 778 (LR): B 61.48 BD 17.26 AB 10.68 BH 10.58
node 779 (LR): B 100.00
node 780 (LR): B 100.00
node 781 (LR): B 100.00
node 782 (LR): B 100.00
node 783 (LR): B 62.48 AB 37.52
node 784 (LR): B 100.00
node 785 (LR): BG 63.64 B 36.36
node 786 (LR): B 100.00
node 787 (LR): B 100.00
node 788 (LR): B 54.24 BH 45.76
node 789 (LR): B 100.00
node 790 (LR): B 100.00
node 791 (LR): G 100.00
node 792 (LR): G 100.00
node 793 (LR): G 100.00
node 794 (LR): G 100.00
node 795 (LR): G 100.00
node 796 (LR): G 100.00
node 797 (LR): G 100.00
node 798 (LR): ABD 59.57 ABDG 18.86 AB 13.43 BD 8.14
node 799 (LR): ABDG 51.26 ABG 24.70 BDG 13.69 BG 10.35
node 800 (LR): AD 77.90 D 22.10
node 801 (LR): AD 64.11 A 35.89
node 802 (LR): ABG 38.62 AB 21.19 BDG 18.06 ABDG 12.11 BD 10.01
node 803 (LR): B 100.00
node 804 (LR): B 100.00
node 805 (LR): B 100.00
node 806 (LR): B 100.00
node 807 (LR): B 100.00
node 808 (LR): B 100.00
node 809 (LR): B 100.00
node 810 (LR): B 100.00
node 811 (LR): B 100.00
node 812 (LR): B 100.00
node 813 (LR): B 100.00
node 814 (LR): B 100.00
node 815 (LR): B 100.00
node 816 (LR): B 100.00
node 817 (LR): BG 43.80 B 35.50 ABG 13.46 BDG 7.24
node 818 (LR): BG 100.00
node 819 (LR): B 88.08 BG 11.92
node 820 (LR): B 100.00
node 821 (LR): B 100.00
node 822 (LR): B 100.00
node 823 (LR): B 100.00
node 824 (LR): B 100.00
node 825 (LR): B 100.00
node 826 (LR): C 100.00
node 827 (LR): C 100.00
node 828 (LR): E 100.00
node 829 (LR): E 100.00
node 830 (LR): DEG 59.45 DG 23.69 EG 16.86
node 831 (LR): ADEG 57.38 ADG 23.33 AEG 10.27 DEG 9.02
node 832 (LR): BG 100.00
node 833 (LR): G 100.00
node 834 (LR): ADEG 30.37 DEG 24.62 DG 17.35 ADG 11.28 EG 8.97 AEG 7.42
node 835 (LR): DEG 63.39 ADEG 22.18 EG 14.43
node 836 (LR): CDEG 84.29 CEG 15.71
node 837 (LR): CDEG 61.41 CEG 15.92 EG 11.56 DEG 11.11
node 838 (LR): CDEG 63.72 CEG 16.85 CG 10.53 EG 8.89
node 839 (LR): B 36.31 C 15.68 H 14.62 BC 11.38 D 9.32 A 6.37 CH 6.31
node 840 (LR): B 56.18 BC 16.10 A 9.96 H 8.92 BH 8.83
node 841 (LR): A 15.62 AH 11.69 AFH 11.46 H 7.99 AF 7.92 AB 7.76 ABH 7.45 ABFH 7.31 BH 3.97 FG 3.42 AFGH 2.94 F 2.77 ABF 2.69 AFG 2.34 B 2.34 ADFH 2.34
node 842 (LR): B 26.77 AB 25.46 BH 13.03 ABH 12.15 ABFH 7.83 ABF 5.68 G 4.56 BG 4.51
node 843 (LR): B 39.74 BG 16.32 G 15.07 ABG 8.61 ABGH 7.79 AB 6.77 BGH 5.71
node 844 (LR): B 62.30 BG 27.71 AG 9.99
node 845 (LR): G 100.00
node 846 (LR): G 100.00
node 847 (LR): G 100.00
node 848 (LR): G 100.00
node 849 (LR): G 100.00
node 850 (LR): G 100.00
node 851 (LR): ABDH 67.12 ABH 11.32 ADH 11.32 BDH 10.24
node 852 (LR): H 80.53 GH 19.47
node 853 (LR): GH 41.12 H 32.67 G 26.21
node 854 (LR): G 100.00
node 855 (LR): G 82.78 FG 17.22
node 856 (LR): G 100.00
node 857 (LR): G 100.00
node 858 (LR): G 64.79 GH 35.21
node 859 (LR): B 61.60 BC 29.98 BG 8.42
node 860 (LR): G 67.26 FG 32.74
node 861 (LR): G 83.62 FG 16.38
node 862 (LR): G 88.08 FG 11.92
node 863 (LR): G 100.00
node 864 (LR): G 100.00
node 865 (LR): G 100.00
node 866 (LR): G 100.00
node 867 (LR): G 100.00
node 868 (LR): G 100.00
node 869 (LR): G 100.00
node 870 (LR): G 100.00
node 871 (LR): G 100.00
node 872 (LR): BG 100.00
node 873 (LR): BG 100.00
node 874 (LR): G 56.22 BG 43.78
node 875 (LR): G 100.00
node 876 (LR): G 100.00
node 877 (LR): G 100.00
node 878 (LR): G 100.00
node 879 (LR): BG 47.76 B 24.20 BCG 10.98 G 9.55 BC 7.51
node 880 (LR): G 77.56 BG 22.44
node 881 (LR): G 65.48 FG 34.52
node 882 (LR): ABCH 47.20 BCH 21.64 BC 16.52 ABC 14.65
node 883 (LR): BC 34.06 ABCH 22.16 BCH 20.45 ABC 14.41 C 8.92
node 884 (LR): BG 54.61 BCG 19.69 CG 9.12 BFG 8.50 BCGH 8.09
node 885 (LR): G 48.86 BG 32.10 FG 11.81 BFG 7.23
node 886 (LR): G 100.00
node 887 (LR): G 100.00
node 888 (LR): G 100.00
node 889 (LR): G 100.00
node 890 (LR): B 100.00
node 891 (LR): B 100.00
node 892 (LR): ABCH 27.94 B 25.54 BCH 9.49 ABH 8.94 BH 8.01 BC 7.10 AB 6.75 ABC 6.23
node 893 (LR): B 85.32 ABCH 14.68
node 894 (LR): B 100.00
node 895 (LR): B 100.00
node 896 (LR): BD 81.00 B 19.00
node 897 (LR): B 83.06 BD 16.94
node 898 (LR): B 100.00
node 899 (LR): B 100.00
node 900 (LR): G 38.19 BG 33.87 GH 18.04 BGH 9.90
node 901 (LR): G 87.55 FG 12.45
node 902 (LR): G 100.00
node 903 (LR): B 100.00
node 904 (LR): B 100.00
node 905 (LR): G 46.09 FG 22.21 BFG 16.96 BG 14.74
node 906 (LR): CG 36.85 BCG 25.45 BCFG 16.55 CFG 14.68 BG 6.47
node 907 (LR): BG 69.21 BCG 30.79
node 908 (LR): G 100.00
node 909 (LR): ABFG 35.90 BG 28.52 BFG 24.55 ABG 11.03
node 910 (LR): DG 70.68 DFG 29.32
node 911 (LR): DG 54.68 DEG 24.57 DFG 13.35 DEFG 7.40
node 912 (LR): DG 38.36 BDG 26.76 DEG 20.43 BG 8.47 ADFG 5.97
node 913 (LR): G 65.39 BG 13.33 EG 12.07 DG 9.21
node 914 (LR): G 100.00
node 915 (LR): G 100.00
node 916 (LR): G 85.20 BG 14.80
node 917 (LR): G 100.00
node 918 (LR): G 100.00
node 919 (LR): ABFG 52.87 BFGH 15.93 AFG 15.77 ABG 7.91 BGH 7.52
node 920 (LR): G 72.31 FG 27.69
node 921 (LR): G 87.10 FG 12.90
node 922 (LR): G 100.00
node 923 (LR): G 100.00
node 924 (LR): G 100.00
node 925 (LR): G 100.00
node 926 (LR): G 100.00
node 927 (LR): G 100.00
node 928 (LR): G 71.10 FG 28.90
node 929 (LR): G 85.45 FG 14.55
node 930 (LR): BG 68.84 G 21.37 ABG 9.79
node 931 (LR): G 76.85 FG 23.15
node 932 (LR): G 100.00
node 933 (LR): G 85.32 FG 14.68
node 934 (LR): G 100.00
node 935 (LR): EG 74.08 DEG 25.92
node 936 (LR): E 54.98 DE 45.02
node 937 (LR): EG 61.28 EFG 18.64 DEG 10.44 G 9.64
node 938 (LR): EG 60.71 EFG 20.41 DEG 10.24 G 8.64
node 939 (LR): EG 53.36 G 33.35 DEG 13.29
node 940 (LR): G 100.00
node 941 (LR): G 100.00
node 942 (LR): G 100.00
node 943 (LR): G 100.00
node 944 (LR): G 72.91 EG 27.09
node 945 (LR): G 100.00
node 946 (LR): G 100.00
node 947 (LR): G 100.00
node 948 (LR): G 100.00
node 949 (LR): G 100.00
node 950 (LR): G 100.00
node 951 (LR): G 100.00
node 952 (LR): G 100.00
node 953 (LR): G 100.00
node 954 (LR): BG 49.28 G 39.95 GH 10.78
node 955 (LR): BG 100.00
node 956 (LR): BG 100.00
node 957 (LR): BG 100.00
node 958 (LR): BG 100.00
node 959 (LR): G 53.99 BG 46.01
node 960 (LR): G 56.46 BG 43.54
node 961 (LR): G 56.71 BG 43.29
node 962 (LR): BG 63.18 G 36.82
node 963 (LR): G 100.00
node 964 (LR): G 100.00
node 965 (LR): G 79.25 FG 20.75
node 966 (LR): G 100.00
node 967 (LR): G 100.00
node 968 (LR): B 78.92 BC 21.08
node 969 (LR): EG 100.00
node 970 (LR): BEG 43.78 BG 20.27 EG 17.98 G 17.98
node 971 (LR): G 100.00
node 972 (LR): G 100.00
node 973 (LR): G 100.00
node 974 (LR): G 86.41 FG 13.59
node 975 (LR): G 81.46 FG 18.54
node 976 (LR): B 73.30 BG 26.70
node 977 (LR): G 67.48 BG 32.52
node 978 (LR): G 100.00
node 979 (LR): G 100.00
node 980 (LR): G 100.00
node 981 (LR): G 100.00
node 982 (LR): G 100.00
node 983 (LR): G 100.00
node 984 (LR): G 100.00
node 985 (LR): G 100.00
node 986 (LR): G 100.00
node 987 (LR): BG 57.20 G 42.80
node 988 (LR): G 100.00
node 989 (LR): G 100.00
node 990 (LR): G 51.89 FG 39.61 F 8.49
node 991 (LR): F 73.30 G 26.70
node 992 (LR): FG 40.17 F 30.36 G 29.47
node 993 (LR): G 70.68 FG 29.32
node 994 (LR): G 100.00
node 995 (LR): G 100.00
node 996 (LR): G 72.26 FG 17.46 BG 10.28
node 997 (LR): G 100.00
node 998 (LR): G 100.00
node 999 (LR): G 100.00
node 1000 (LR): G 100.00
node 1001 (LR): E 100.00
node 1002 (LR): E 100.00
node 1003 (LR): E 100.00
node 1004 (LR): EG 83.89 EFG 16.11
node 1005 (LR): G 83.89 EG 16.11
node 1006 (LR): G 100.00
node 1007 (LR): G 100.00
node 1008 (LR): BE 20.43 BG 18.30 B 16.07 BDE 11.91 BEG 10.88 BDEH 8.82 BDEG 5.46 EG 4.08 E 4.04
node 1009 (LR): G 100.00
node 1010 (LR): G 65.93 EG 34.07
node 1011 (LR): B 85.32 BC 14.68
node 1012 (LR): B 100.00
node 1013 (LR): AFH 62.01 AF 37.99
node 1014 (LR): A 79.58 AH 20.42
node 1015 (LR): A 87.10 AF 12.90
node 1016 (LR): A 100.00
node 1017 (LR): A 100.00
node 1018 (LR): A 100.00
node 1019 (LR): A 100.00
node 1020 (LR): A 78.07 AB 21.93
node 1021 (LR): B 100.00
node 1022 (LR): B 100.00
node 1023 (LR): B 100.00
node 1024 (LR): B 100.00
node 1025 (LR): B 100.00
node 1026 (LR): B 100.00
node 1027 (LR): B 100.00
node 1028 (LR): B 100.00
node 1029 (LR): B 100.00
node 1030 (LR): B 100.00
node 1031 (LR): B 100.00
node 1032 (LR): B 100.00
node 1033 (LR): B 100.00
node 1034 (LR): B 86.06 BC 13.94
node 1035 (LR): B 100.00
node 1036 (LR): B 100.00
node 1037 (LR): B 100.00
node 1038 (LR): B 100.00
node 1039 (LR): B 100.00
node 1040 (LR): BG 34.69 B 22.35 ABG 12.51 ABGH 9.74 BGH 7.90 BCG 6.53 ABCG 6.28
node 1041 (LR): B 25.21 AB 23.74 ABFG 18.86 ABF 15.75 ABG 9.85 BG 6.60
node 1042 (LR): AB 51.25 A 34.35 B 14.39
node 1043 (LR): A 100.00
node 1044 (LR): A 100.00
node 1045 (LR): AB 82.49 B 17.51
node 1046 (LR): AB 75.21 B 24.79
node 1047 (LR): A 63.52 AB 22.45 B 14.03
node 1048 (LR): A 71.10 AB 28.90
node 1049 (LR): A 79.41 AB 20.59
node 1050 (LR): A 87.21 AB 12.79
node 1051 (LR): A 82.20 AB 17.80
node 1052 (LR): A 63.88 AB 36.12
node 1053 (LR): A 71.91 AB 28.09
node 1054 (LR): A 51.33 AB 33.06 B 15.61
node 1055 (LR): B 41.44 AB 32.92 A 25.64
node 1056 (LR): B 55.05 AB 26.00 BG 9.66 ABG 9.28
node 1057 (LR): B 100.00
node 1058 (LR): B 100.00
node 1059 (LR): B 100.00
node 1060 (LR): B 64.34 AB 35.66
node 1061 (LR): B 74.46 BG 25.54
node 1062 (LR): BG 69.63 G 30.37
node 1063 (LR): G 82.92 BG 17.08
node 1064 (LR): G 100.00
node 1065 (LR): G 100.00
node 1066 (LR): G 48.83 FG 33.39 F 17.78
node 1067 (LR): F 100.00
node 1068 (LR): FG 100.00
node 1069 (LR): FG 59.15 G 40.85
node 1070 (LR): E 100.00
node 1071 (LR): EF 75.77 EFG 24.23
node 1072 (LR): E 64.34 EG 26.69 EF 8.97
node 1073 (LR): E 100.00
node 1074 (LR): E 100.00
node 1075 (LR): E 100.00
node 1076 (LR): E 100.00
node 1077 (LR): E 100.00
node 1078 (LR): E 100.00
node 1079 (LR): E 100.00
node 1080 (LR): E 100.00
node 1081 (LR): EG 73.11 EFG 26.89
node 1082 (LR): E 100.00
node 1083 (LR): E 100.00
node 1084 (LR): E 100.00
node 1085 (LR): E 100.00
node 1086 (LR): EG 72.51 EFG 27.49
node 1087 (LR): E 100.00
node 1088 (LR): E 100.00
node 1089 (LR): E 100.00
node 1090 (LR): E 100.00
node 1091 (LR): E 86.41 EG 13.59
node 1092 (LR): E 100.00
node 1093 (LR): E 100.00
node 1094 (LR): E 81.76 EG 18.24
node 1095 (LR): E 71.50 EG 28.50
node 1096 (LR): EG 70.47 G 29.53
node 1097 (LR): G 86.41 FG 13.59
node 1098 (LR): G 70.13 FG 18.73 F 11.14
node 1099 (LR): G 67.70 FG 32.30
node 1100 (LR): G 100.00
node 1101 (LR): G 100.00
node 1102 (LR): G 100.00
node 1103 (LR): G 86.99 FG 13.01
node 1104 (LR): C 100.00
node 1105 (LR): C 52.24 CE 21.46 CG 13.54 BC 12.76
node 1106 (LR): CG 39.15 CEG 15.29 EG 12.65 G 9.95 BG 8.31 CFG 7.37 BCG 7.30
node 1107 (LR): G 100.00
node 1108 (LR): B 100.00
node 1109 (LR): B 81.46 BG 18.54
node 1110 (LR): BG 100.00
node 1111 (LR): BG 100.00
node 1112 (LR): G 100.00
node 1113 (LR): G 100.00
node 1114 (LR): G 100.00
node 1115 (LR): G 100.00
node 1116 (LR): G 100.00
node 1117 (LR): G 100.00
node 1118 (LR): G 100.00
node 1119 (LR): G 100.00
node 1120 (LR): G 100.00
node 1121 (LR): G 100.00
node 1122 (LR): G 100.00
node 1123 (LR): G 100.00
node 1124 (LR): G 100.00
node 1125 (LR): G 100.00
node 1126 (LR): G 100.00
node 1127 (LR): EG 79.58 G 20.42
node 1128 (LR): G 100.00
node 1129 (LR): G 69.64 EG 30.36
node 1130 (LR): G 100.00
node 1131 (LR): G 100.00
node 1132 (LR): G 100.00
node 1133 (LR): G 100.00
node 1134 (LR): G 100.00
node 1135 (LR): G 100.00
node 1136 (LR): G 100.00
node 1137 (LR): G 100.00
node 1138 (LR): G 100.00
node 1139 (LR): G 100.00
node 1140 (LR): G 100.00
node 1141 (LR): G 100.00
node 1142 (LR): B 100.00
node 1143 (LR): B 100.00
node 1144 (LR): B 100.00
node 1145 (LR): B 100.00
node 1146 (LR): B 100.00
node 1147 (LR): AB 71.71 A 28.29
node 1148 (LR): A 74.85 B 13.14 AB 12.01
node 1149 (LR): A 65.80 AB 21.05 B 13.15
node 1150 (LR): A 87.10 AB 12.90
node 1151 (LR): A 83.75 AB 16.25
node 1152 (LR): A 86.76 AB 13.24
node 1153 (LR): A 81.46 AB 18.54
node 1154 (LR): G 55.97 FG 44.03
node 1155 (LR): G 78.92 F 21.08
node 1156 (LR): G 78.58 F 21.42
node 1157 (LR): F 74.27 FG 25.73
node 1158 (LR): F 100.00
node 1159 (LR): F 80.22 FG 19.78
node 1160 (LR): F 68.57 FG 31.43
node 1161 (LR): F 64.51 G 26.23 AF 9.27
node 1162 (LR): FG 33.06 G 24.98 F 17.96 AFG 12.78 AG 6.41 AF 4.80
node 1163 (LR): A 33.28 AG 21.44 AFG 16.86 AF 15.26 BG 7.65 ABG 5.50
node 1164 (LR): A 34.17 AG 18.02 AF 13.48 AFG 12.95 ABG 9.31 BG 6.37 ABFG 5.70
node 1165 (LR): A 100.00
node 1166 (LR): A 100.00
node 1167 (LR): A 100.00
node 1168 (LR): A 100.00
node 1169 (LR): A 100.00
node 1170 (LR): A 100.00
node 1171 (LR): A 100.00
node 1172 (LR): A 100.00
node 1173 (LR): A 100.00
node 1174 (LR): A 100.00
node 1175 (LR): A 100.00
node 1176 (LR): A 100.00
node 1177 (LR): A 100.00
node 1178 (LR): A 71.27 AF 16.22 AB 12.51
node 1179 (LR): A 85.82 AB 14.18
node 1180 (LR): A 100.00
node 1181 (LR): A 100.00
node 1182 (LR): A 100.00
node 1183 (LR): A 69.00 AB 31.00
node 1184 (LR): B 100.00
node 1185 (LR): E 100.00
node 1186 (LR): E 100.00
node 1187 (LR): E 85.82 BE 14.18
node 1188 (LR): BE 52.00 B 48.00
node 1189 (LR): AB 83.89 ABE 16.11
node 1190 (LR): A 77.38 AB 22.62
node 1191 (LR): A 100.00
node 1192 (LR): A 100.00
node 1193 (LR): A 100.00
node 1194 (LR): A 100.00
node 1195 (LR): A 100.00
node 1196 (LR): A 79.41 AH 20.59
node 1197 (LR): A 53.78 AB 27.80 ABH 9.44 AH 8.98
node 1198 (LR): A 100.00
node 1199 (LR): A 100.00
node 1200 (LR): A 100.00
node 1201 (LR): A 100.00
node 1202 (LR): A 100.00
node 1203 (LR): A 100.00
node 1204 (LR): A 100.00
node 1205 (LR): A 100.00
node 1206 (LR): A 100.00
node 1207 (LR): A 100.00
node 1208 (LR): A 100.00
node 1209 (LR): A 100.00
node 1210 (LR): A 100.00
node 1211 (LR): A 100.00
node 1212 (LR): A 51.39 AG 27.92 ABG 20.69
node 1213 (LR): ADEH 20.73 ADH 10.61 CDEH 8.10 ABDH 6.90 DEH 6.37 ACDH 6.31 DH 6.06 D 5.01 CDH 4.91 H 4.14 ADE 4.10 BDEH 3.94 AD 3.43 ABDE 3.32 CD 3.16 DE 2.92
node 1214 (LR): C 34.53 CD 12.45 B 12.45 CH 9.80 BC 8.95 H 8.86 D 7.78 CDH 5.17
node 1215 (LR): B 43.85 BC 24.31 ABC 17.83 AB 14.02
node 1216 (LR): C 85.45 BC 14.55
node 1217 (LR): BC 23.06 ABCH 19.26 BCH 19.07 B 10.26 CH 9.37 ABC 8.07 ACH 3.74 BH 3.66 C 3.52
node 1218 (LR): B 51.17 BC 20.60 C 13.81 BCH 7.21 BH 7.21
node 1219 (LR): BC 22.48 B 18.97 C 8.78 BCH 8.27 BCD 6.71 BH 6.44 BD 5.83 ABCH 4.49 ABC 4.23 BCDH 4.11 CH 3.50 ABCD 3.10 CD 3.07
node 1220 (LR): B 48.16 BH 12.48 AB 10.85 BD 10.22 BC 9.82 A 8.45
node 1221 (LR): BG 83.62 B 16.38
node 1222 (LR): B 100.00
node 1223 (LR): BE 74.27 B 25.73
node 1224 (LR): B 87.21 G 12.79
node 1225 (LR): G 61.54 B 38.46
node 1226 (LR): B 47.64 G 44.87 AB 7.49
node 1227 (LR): B 69.09 G 16.53 BG 14.37
node 1228 (LR): G 100.00
node 1229 (LR): G 100.00
node 1230 (LR): G 100.00
node 1231 (LR): B 73.91 BC 13.37 BG 12.72
node 1232 (LR): BG 55.61 G 35.81 B 8.57
node 1233 (LR): G 56.46 BG 33.23 B 10.31
node 1234 (LR): E 52.23 CE 37.93 CDE 9.83
node 1235 (LR): E 100.00
node 1236 (LR): E 100.00
node 1237 (LR): AFG 34.67 FG 25.18 AF 15.27 F 13.68 G 11.20
node 1238 (LR): G 61.54 FG 29.96 F 8.50
node 1239 (LR): G 100.00
node 1240 (LR): E 33.99 EG 32.65 DE 15.12 DEG 11.31 G 6.93
node 1241 (LR): G 53.00 EG 47.00
node 1242 (LR): BC 49.67 BCH 30.13 B 20.20
node 1243 (LR): BC 77.21 BCH 22.79
node 1244 (LR): BG 38.13 B 30.00 BC 14.31 BCG 12.08 G 5.48
node 1245 (LR): G 56.46 BG 43.54
node 1246 (LR): G 74.46 EG 25.54
node 1247 (LR): G 71.30 EG 28.70
node 1248 (LR): EG 100.00
node 1249 (LR): G 58.44 EG 20.66 BG 11.34 B 9.56
node 1250 (LR): G 60.18 BG 15.76 EG 12.27 B 11.79
node 1251 (LR): BG 35.68 B 28.92 G 22.30 EG 6.58 E 6.52
node 1252 (LR): B 57.25 BG 22.14 G 10.56 E 10.05
node 1253 (LR): E 100.00
node 1254 (LR): CE 83.06 E 16.94
node 1255 (LR): E 100.00
node 1256 (LR): E 100.00
node 1257 (LR): ADE 28.92 AE 16.52 ADEH 12.86 AD 11.30 DE 10.12 E 5.90 D 5.34 DEH 4.55 A 4.50
node 1258 (LR): A 71.30 AH 28.70
node 1259 (LR): A 100.00
node 1260 (LR): A 69.15 AD 19.42 AE 11.43
node 1261 (LR): A 57.90 AH 13.05 ADFH 12.05 AF 8.92 AD 8.08
node 1262 (LR): A 75.03 AH 24.97
node 1263 (LR): ABFH 39.68 ABH 12.69 AFH 12.44 A 10.29 ABF 8.77 AH 8.59 AF 7.54
node 1264 (LR): ADEH 64.89 ADH 24.60 ADE 10.51
node 1265 (LR): ADH 18.66 ABDH 17.93 ADEH 16.39 DH 9.36 AD 7.90 AH 5.24 D 4.74 BDH 3.96 DEH 3.58 ABD 3.48 ADE 3.24 H 2.88 ABH 2.63
node 1266 (LR): D 16.97 ADH 15.35 DH 14.75 H 13.34 AD 12.69 AH 10.71 A 7.47 ABDH 5.01 ADEH 3.71
node 1267 (LR): D 34.87 H 29.42 A 15.51 AD 7.33 AH 6.63 DH 6.24
node 1268 (LR): D 35.08 H 29.31 DH 10.15 AD 8.83 AH 8.57 A 8.07
node 1269 (LR): D 24.34 A 22.70 H 21.37 AD 13.63 AH 9.23 DH 5.01 ADH 3.71
node 1270 (LR): A 42.12 H 19.50 D 15.65 AD 14.89 AH 7.85
node 1271 (LR): A 57.39 AD 15.80 AH 14.88 H 11.94
node 1272 (LR): A 100.00
node 1273 (LR): A 100.00
node 1274 (LR): A 100.00
node 1275 (LR): AEH 35.68 ABEH 16.52 AE 15.40 ADEH 13.80 EH 6.58 ABE 6.45 ADE 5.55
node 1276 (LR): B 100.00
node 1277 (LR): B 84.81 AB 15.19
node 1278 (LR): B 100.00
node 1279 (LR): B 100.00
node 1280 (LR): B 100.00
node 1281 (LR): AB 49.61 B 41.85 A 8.54
node 1282 (LR): B 80.85 BC 19.15
node 1283 (LR): B 82.35 BC 17.65
node 1284 (LR): BG 25.39 B 17.37 BCG 8.80 BDG 8.54 BD 8.20 BC 8.20 BEG 7.13 BGH 6.65 BH 5.72 BE 3.99
node 1285 (LR): ABCH 59.12 BCH 16.94 BC 12.93 ABC 11.02
node 1286 (LR): B 26.83 BH 17.28 AB 16.94 ABH 14.88 ABDH 9.58 BDH 5.21 ABD 5.10 BD 4.18
node 1287 (LR): B 100.00
node 1288 (LR): B 100.00
node 1289 (LR): B 100.00
node 1290 (LR): BCH 45.76 B 20.56 BC 17.18 BH 16.50
node 1291 (LR): B 100.00
node 1292 (LR): B 100.00
node 1293 (LR): B 84.42 BG 15.58
node 1294 (LR): G 78.42 FG 21.58
node 1295 (LR): G 100.00
node 1296 (LR): FG 77.56 G 22.44
node 1297 (LR): G 100.00
node 1298 (LR): G 81.61 FG 18.39
node 1299 (LR): G 100.00
node 1300 (LR): BG 100.00
node 1301 (LR): B 69.00 BG 31.00
node 1302 (LR): B 100.00
node 1303 (LR): B 100.00
node 1304 (LR): B 100.00
node 1305 (LR): A 22.93 AB 8.10 B 7.26 AH 7.19 H 6.70 BH 6.44 AD 6.25 BD 5.71 D 5.65 ABDH 5.54 ADH 5.38 ABH 5.01 ABD 4.45 BDH 3.39
node 1306 (LR): BG 71.59 BFG 15.19 B 13.21
node 1307 (LR): B 100.00
node 1308 (LR): BG 69.81 B 17.56 BFG 12.63
node 1309 (LR): B 77.90 BG 22.10
node 1310 (LR): B 42.98 AB 31.84 BH 9.98 BD 9.03 ABF 6.18
node 1311 (LR): A 44.96 AD 15.58 AH 12.01 AB 11.89 ABH 8.63 ABCH 6.93
node 1312 (LR): A 84.42 AD 15.58
node 1313 (LR): A 100.00
node 1314 (LR): A 85.81 AD 14.19
node 1315 (LR): F 100.00
node 1316 (LR): F 100.00
node 1317 (LR): AF 80.22 ABF 19.78
node 1318 (LR): B 70.12 BG 17.82 G 12.06
node 1319 (LR): BG 31.77 G 27.34 FG 22.84 BFG 10.90 BF 7.16
node 1320 (LR): BG 28.10 G 19.22 BFG 14.67 BF 12.88 B 11.43 FG 8.81 F 4.88
node 1321 (LR): BFG 39.15 FG 30.19 BF 21.92 F 8.74
node 1322 (LR): AF 47.39 ABF 32.08 ABFG 11.34 BFG 9.19
node 1323 (LR): A 86.99 AB 13.01
node 1324 (LR): A 87.87 AB 12.13
node 1325 (LR): A 50.82 AB 29.92 B 19.27
node 1326 (LR): AB 50.50 B 42.60 A 6.90
node 1327 (LR): B 83.20 AB 16.80
node 1328 (LR): B 86.53 AB 13.47
node 1329 (LR): B 58.79 AB 30.69 A 10.53
node 1330 (LR): A 31.31 B 29.79 AB 29.20 BH 5.33 BD 4.37
node 1331 (LR): A 51.90 AB 33.76 ABE 7.31 AE 7.02
node 1332 (LR): A 51.56 AB 32.55 AE 8.70 AD 7.19
node 1333 (LR): B 14.74 AB 14.16 A 11.60 AD 9.31 ADE 8.77 BH 5.76 DE 5.64 D 5.59 ABD 5.06 ABH 4.10 BD 4.10 AE 3.16 ABDE 2.95 AH 2.54 H 2.54
node 1334 (LR): B 37.67 E 25.51 BE 8.24 DE 8.16 D 8.08 AE 6.88 BD 5.47
node 1335 (LR): B 52.86 E 14.12 BE 13.43 BEG 11.11 BG 8.48
node 1336 (LR): B 49.18 BE 12.75 E 12.25 BEG 11.89 BG 7.07 EG 6.86
node 1337 (LR): B 70.40 BG 15.24 BEG 14.36
node 1338 (LR): B 67.25 BG 18.33 BEG 14.42
node 1339 (LR): B 64.81 BG 21.57 ABG 13.62
node 1340 (LR): ABG 67.04 BG 32.96
node 1341 (LR): BG 60.35 ABG 39.65
node 1342 (LR): G 100.00
node 1343 (LR): G 100.00
node 1344 (LR): G 100.00
node 1345 (LR): G 100.00
node 1346 (LR): G 100.00
node 1347 (LR): BG 55.72 G 44.28
node 1348 (LR): BG 65.06 G 22.32 BEG 12.62
node 1349 (LR): BG 74.85 BEG 13.95 G 11.20
node 1350 (LR): BG 38.92 G 33.84 BEG 20.94 BCEG 6.31
node 1351 (LR): G 30.02 BEG 28.84 BG 19.53 BCEG 6.70 EG 5.94 BDEG 4.86 BEGH 4.10
node 1352 (LR): G 79.58 F 20.42
node 1353 (LR): G 39.83 FG 22.75 F 19.78 AFG 6.65 AG 5.55 EFG 5.44
node 1354 (LR): G 18.24 F 9.91 FG 8.36 EG 6.45 AFG 5.39 EFG 5.02 AEFG 4.78 AG 4.03 AF 3.91 DFG 3.83 ADFG 3.83 BEFG 3.68 ADG 3.65 E 3.43 AEG 3.40 DG 3.23 DEFG 3.17 ABFG 2.84 ADEG 2.84
node 1355 (LR): AEFG 5.21 EFG 4.66 FG 4.53 AFG 4.22 DEFG 4.14 DFG 3.97 G 3.78 ADFG 3.42 AG 3.32 AEG 3.19 BEFG 3.16 ABFG 3.00 BDFG 2.61 BFG 2.46 ADEG 2.41 DG 2.25 EG 2.03 ADG 1.97 EFGH 1.97 ABEG 1.95 EF 1.88 AFGH 1.77 DEG 1.72 AEF 1.70 CEFG 1.67 FGH 1.65 ABG 1.49 DFGH 1.48 F 1.43 ACFG 1.43 CDFG 1.27 AEGH 1.26 CFG 1.22 ABDG 1.22 ADEF 1.19 DEF 1.19 BFGH 1.14 ACEG 1.09 BG 0.96 AGH 0.94 BCFG 0.91 ABEF…
