# Supplementary material for: Reconstructing an historical pollination syndrome: keel flowers
Source: BMC Ecol Evol. 2022 Apr 12;22:45. doi: 10.1186/s12862-022-02003-y (PMC9004149; doi:10.1186/s12862-022-02003-y)
Supplement: Supplementary file 3 — Additional file 3. S3. Input matrix for ancestral area analysis. [file 12862_2022_2003_MOESM3_ESM.txt]

[Additional material, S1- Input matrix for ancestral area analysis]
A B C D E F G H
Bobgunnia	0 1 0 0 0 0 0 0
Bocoa		0 0 0 0 0 0 1 0
Swartzia	0 0 0 0 0 1 1 0
Candolleodendron 0 0 0 0 0 0 1 0
Trischidium	0 0 0 0 0 0 1 0
Cyathostegia	0 0 0 0 0 0 1 0
Ateleia	0 0 0 0 0 1 1 0
Amburana	0 0 0 0 0 0 1 0
Mildbraediodendron 0 1 0 0 0 0 0 0
Cordyla	0 1 1 0 0 0 0 0
Aldina	0 0 0 0 0 0 1 0
Zollernia	0 0 0 0 0 0 1 0
Holocalyx	0 0 0 0 0 0 1 0
Lecointea	0 0 0 0 0 0 1 0
Harleyodendron	0 0 0 0 0 0 1 0
Exostyles	0 0 0 0 0 0 1 0
Baphiopsis	0 1 0 0 0 0 0 0
Alexa	0 0 0 0 0 0 1 0
Castanospermum	0 0 0 0 1 0 0 0
Angylocalyx	0 1 0 0 0 0 0 0
Xanthocercis	0 1 1 0 0 0 0 0
Dussia	0 0 0 0 0 0 1 0
Myrocarpus	0 0 0 0 0 0 1 0
Myroxylon	0 0 0 0 0 1 1 0
Myrospermum	0 0 0 0 0 1 1 0
Cladrastis	1 0 0 0 0 1 0 0
Styphnolobium	1 0 0 0 0 1 1 0
Calia	0 0 0 0 0 1 1 0
Uribea	0 0 0 0 0 0 1 0
Sweetia	0 0 0 0 0 0 1 0
Luetzelburgia	0 0 0 0 0 0 1 0
Ormosia	1 0 0 1 1 1 1 1
Pericopsis	0 1 0 1 1 0 0 1
Acosmium	0 0 0 0 0 0 1 0
Bowdichia	0 0 0 0 0 0 1 0
Diplotropis	0 0 0 0 0 0 1 0
Clathrotropis	0 0 0 0 0 0 1 0
Bolusanthus	0 1 0 0 0 0 0 0
Platycelyphium	0 1 0 0 0 0 0 0
Dicraeopetalum	0 1 1 0 0 0 0 0
Cadia	1 1 1 0 0 0 0 0
Ammodendron	1 0 0 0 0 0 0 0
Maackia	1 0 0 0 0 0 0 0
Sophora	1 1 1 1 1 0 1 0
Salweenia	1 0 0 0 0 0 0 0
Camoensia	0 1 0 0 0 0 0 0
Dalhousiea	0 1 0 0 0 0 0 1
Airyantha	0 1 0 1 0 0 0 0
Leucomphalos	0 1 0 0 0 0 0 0
Baphia	0 1 1 0 0 0 0 0
Amphimas	0 1 0 0 0 0 0 0
Panurea	0 0 0 0 0 0 1 0
Spirotropis	0 0 0 0 0 0 1 0
Taralea	0 0 0 0 0 0 1 0
Pterodon	0 0 0 0 0 0 1 0
Monopteryx 0 0 0 0 0 0 1 0
Dipteryx	0 0 0 0 0 0 1 0
Cyclolobium	0 0 0 0 0 0 1 0
Poecilanthe	0 0 0 0 0 0 1 0
Harpalyce	0 0 0 0 0 0 1 0
Brongniartia	0 0 0 0 0 1 1 0
Plagiocarpus	0 0 0 0 1 0 0 0
Templetonia	0 0 0 0 1 0 0 0
Hovea	0 0 0 0 1 0 0 0
Lamprolobium	0 0 0 0 1 0 0 0
Euchresta	1 0 0 1 0 0 0 1
Pickeringia	0 0 0 0 0 1 0 0
Ammopiptanthus	1 0 0 0 0 0 0 0
Anagyris	1 0 0 0 0 0 0 0
Piptanthus	1 0 0 0 0 0 0 1
Thermopsis	1 0 0 0 0 1 0 1
Baptisia	0 0 0 0 0 1 0 0
Cyclopia	0 1 0 0 0 0 0 0
Xiphotheca	0 1 0 0 0 0 0 0
Amphithalea	0 1 0 0 0 0 0 0
Stirtonanthus	0 1 0 0 0 0 0 0
Podalyria	0 1 0 0 0 0 0 0
Liparia	0 1 0 0 0 0 0 0
Virgilia	0 1 0 0 0 0 0 0
Calpurnia	1 1 0 0 0 0 0 1
Spartidium	0 1 0 0 0 0 0 0
Lebeckia	0 1 0 0 0 0 0 0
Wiborgia	0 1 0 0 0 0 0 0
Rafnia	0 1 0 0 0 0 0 0
Aspalathus	0 1 0 0 0 0 0 0
Lotononis	1 1 0 0 0 0 0 1
Bolusia	0 1 0 0 0 0 0 0
Crotalaria	1 1 1 1 1 1 1 1
Pearsonia	0 1 1 0 0 0 0 0
Rothia	1 1 0 1 1 0 0 1
Robynsiophyton	0 1 0 0 0 0 0 0
Melolobium	0 1 0 0 0 0 0 0
Dichilus	0 1 0 0 0 0 0 0
Polhillia	0 1 0 0 0 0 0 0
Argyrolobium	1 1 1 0 0 0 0 1
Lupinus	1 1 0 0 0 1 1 0
Anarthrophyllum	0 0 0 0 0 0 1 0
Adenocarpus	1 1 0 0 0 0 0 0
Cytisophyllum	1 0 0 0 0 0 0 0
Argyrocytisus	0 1 0 0 0 0 0 0
Petteria	1 0 0 0 0 0 0 0
Laburnum	1 0 0 0 0 0 0 0
Cytisus	1 1 0 0 0 0 0 0
Calicotome	1 1 0 0 0 0 0 0
Echinospartum	1 0 0 0 0 0 0 0
Erinacea	1 1 0 0 0 0 0 0
Retama	1 1 0 0 0 0 0 0
Genista	1 1 0 0 0 0 0 0
Spartium	1 1 0 0 0 0 0 0
Stauracanthus	1 1 0 0 0 0 0 0
Ulex	1 1 0 0 0 0 0 0
Apoplanesia	0 0 0 0 0 0 1 0
Parryella	0 0 0 0 0 1 0 0
Amorpha	0 0 0 0 0 1 0 0
Errazurizia 0 0 0 0 0 1 1 0
Eysenhardtia	0 0 0 0 0 1 1 0
Psorothamnus	0 0 0 0 0 1 0 0
Marina	0 0 0 0 0 1 1 0
Dalea	0 0 0 0 0 1 1 0
Vatairea	0 0 0 0 0 0 1 0
Vataireopsis	0 0 0 0 0 0 1 0
Hymenolobium	0 0 0 0 0 0 1 0
Andira	0 1 0 0 0 1 1 0
Adesmia	0 0 0 0 0 0 1 0
Amicia	0 0 0 0 0 1 1 0
Zornia	1 1 1 1 1 1 1 1
Poiretia	0 0 0 0 0 1 1 0
Nissolia	0 0 0 0 0 1 1 0
Chaetocalyx	0 0 0 0 0 0 1 0
Riedeliella	0 0 0 0 0 0 1 0
Discolobium	0 0 0 0 0 0 1 0
Cranocarpus	0 0 0 0 0 0 1 0
Brya	0 0 0 0 0 0 1 0
Platymiscium	0 0 0 0 0 0 1 0
Platypodium	0 0 0 0 0 0 1 0
Inocarpus	0 0 0 1 1 0 0 0
Maraniona	0 0 0 0 0 0 1 0
Tipuana	0 0 0 0 0 0 1 0
Ramorinoa	0 0 0 0 0 0 1 0
Centrolobium	0 0 0 0 0 0 1 0
Paramachaerium	0 0 0 0 0 0 1 0
Etaballia	0 0 0 0 0 0 1 0
Pterocarpus	1 1 1 1 0 1 1 1
Cascaronia	0 0 0 0 0 0 1 0
Geoffroea	0 0 0 0 0 0 1 0
Fissicalyx	0 0 0 0 0 0 1 0
Fiebrigiella	0 0 0 0 0 0 1 0
Chapmannia	0 1 0 0 0 1 1 0
Stylosanthes	0 1 1 0 0 1 1 1
Arachis	0 0 0 0 0 0 1 0
Grazielodendron	0 0 0 0 0 0 1 0
Dalbergia	1 1 1 1 1 1 1 1
Machaerium	0 1 0 0 0 1 1 0
Aeschynomene	1 1 1 1 1 1 1 1
Cyclocarpa	1 1 1 1 1 0 0 1
Soemmeringia	0 0 0 0 0 0 1 0
Smithia	1 1 1 1 1 0 0 1
Kotschya	0 1 1 0 0 0 0 0
Humularia	0 1 0 0 0 0 0 0
Bryaspis	0 1 0 0 0 0 0 0
Geissaspis	1 0 0 1 0 0 0 1
Pictetia	0 0 0 0 0 0 1 0
Diphysa	0 0 0 0 0 1 1 0
Ormocarpum	1 1 1 1 1 0 0 1
Ormocarpopsis	0 0 1 0 0 0 0 0
Peltiera	0 0 1 0 0 0 0 0
Weberbauerella	0 0 0 0 0 0 1 0
Hypocalyptus	0 1 0 0 0 0 0 0
Gompholobium	0 0 0 1 1 0 0 0
Sphaerolobium	0 0 0 0 1 0 0 0
Daviesia	0 0 0 0 1 0 0 0
Erichsenia	0 0 0 0 1 0 0 0
Viminaria	0 0 0 0 1 0 0 0
Isotropis	0 0 0 0 1 0 0 0
Jacksonia	0 0 0 0 1 0 0 0
Leptosema	0 0 0 0 1 0 0 0
Latrobea	0 0 0 0 1 0 0 0
Euchilopsis	0 0 0 0 1 0 0 0
Phyllota	0 0 0 0 1 0 0 0
Aotus	0 0 0 0 1 0 0 0
Urodon	0 0 0 0 1 0 0 0
Stonesiella	0 0 0 0 1 0 0 0
Almaleea	0 0 0 0 1 0 0 0
Eutaxia	0 0 0 0 1 0 0 0
Dillwynia	0 0 0 0 1 0 0 0
Pultenaea	0 0 0 0 1 0 0 0
Mirbelia	0 0 0 0 1 0 0 0
Chorizema	0 0 0 0 1 0 0 0
Oxylobium	0 0 0 0 1 0 0 0
Podolobium	0 0 0 0 1 0 0 0
Callistachys	0 0 0 0 1 0 0 0
Gastrolobium	0 0 0 0 1 0 0 0
Brachysema 0 0 0 0 1 0 0 0
Nemcia 0 0 0 0 1 0 0 0
Goodia	0 0 0 0 1 0 0 0
Platylobium	0 0 0 0 1 0 0 0
Muelleranthus	0 0 0 0 1 0 0 0
Ptychosema	0 0 0 0 1 0 0 0
Aenictophyton	0 0 0 0 1 0 0 0
Phylloxylon	0 0 1 0 0 0 0 0
Cyamopsis	1 1 0 0 0 0 0 1
Indigastrum	1 1 1 1 1 1 1 1
Microcharis	1 1 1 0 0 0 0 0
Vaughania	0 0 1 0 0 0 0 0
Indigofera	1 1 1 1 1 1 1 1
Callerya	1 0 0 1 1 0 0 1
Endosamara	1 0 0 1 0 0 0 1
Afgekia	1 0 0 0 0 0 0 0
Wisteria	1 0 0 0 0 1 0 0
Austrosteenisia	0 0 0 0 1 0 0 0
Leptoderris	0 1 0 0 0 0 0 0
Dalbergiella	0 1 0 0 0 0 0 0
Aganope	1 1 0 1 1 0 0 1
Ostryocarpus	0 1 0 0 0 0 0 0
Xeroderris	0 1 0 0 0 0 0 0
Fordia	1 0 0 1 0 0 0 0
Dewevrea	0 1 0 0 0 0 0 0
Craibia	0 1 0 0 0 0 0 0
Disynstemon	0 0 1 0 0 0 0 0
Platycyamus	0 0 0 0 0 0 1 0
Kunstleria	0 0 0 1 0 0 0 1
Craspedolobium	1 0 0 0 0 0 0 0
Philenoptera	0 1 1 0 0 0 0 0
Hesperothamnus	0 0 0 0 0 1 1 0
Piscidia	0 0 0 0 0 1 1 0
Deguelia	0 0 0 0 0 0 1 0
Lonchocarpus	0 1 0 0 0 1 1 0
Muellera	0 0 0 0 0 0 1 0
Derris	1 1 0 1 1 0 0 1
Paraderris	1 0 0 1 1 0 0 1
Millettia	1 1 1 1 0 0 0 1
Pongamiopsis	0 0 1 0 0 0 0 0
Chadsia	0 0 1 0 0 0 0 0
Mundulea	0 1 1 0 0 0 0 1
Tephrosia	1 1 1 1 1 1 1 1
Apurimacia	0 0 0 0 0 0 1 0
Ptycholobium	1 1 0 0 0 0 0 0
Abrus	1 1 1 0 0 0 0 1
Dioclea	1 1 1 1 1 1 1 1
Canavalia	1 1 1 1 1 1 1 1
Galactia	1 1 1 1 1 1 1 1
Rhodopis	0 0 0 0 0 0 1 0
Ophrestia	1 1 1 0 0 0 0 1
Clitoria	1 1 1 1 1 1 1 1
Centrosema	0 0 0 0 0 1 1 0
Apios	1 0 0 0 0 1 0 1
Cochlianthus	1 0 0 0 0 0 0 1
Shuteria	1 0 0 1 1 0 0 1
Mucuna	1 1 1 1 1 1 1 1
Kennedia	0 0 0 0 1 0 0 0
Hardenbergia	0 0 0 0 1 0 0 0
Vandasina	0 0 0 0 1 0 0 0
Spatholobus	1 0 0 1 0 0 0 1
Butea	1 0 0 0 0 0 0 1
Adenodolichos	0 1 0 0 0 0 0 0
Paracalyx	1 1 0 0 0 0 0 1
Bolusafra	0 1 0 0 0 0 0 0
Rhynchosia	1 1 1 1 1 1 1 1
Eriosema	1 1 1 1 1 1 1 1
Dunbaria	1 0 0 1 1 0 0 1
Cajanus	1 1 1 1 1 0 0 1
Flemingia	1 1 0 1 1 0 0 1
Erythrina	1 1 1 1 1 1 1 1
Psophocarpus	0 1 1 0 0 0 0 0
Otoptera	0 1 1 0 0 0 0 0
Decorsea	0 1 1 0 0 0 0 0
Strongylodon	0 0 1 1 1 0 0 1
Calopogonium	0 0 0 0 0 1 1 0
Cologania	0 0 0 0 0 1 1 0
Pachyrhizus	0 0 0 0 0 1 1 0
Neonotonia	1 1 0 1 0 0 0 1
Neorautanenia	0 1 0 0 0 0 0 0
Dumasia	1 1 1 1 0 0 0 1
Pueraria	1 0 0 1 1 0 0 1
Pseudeminia	0 1 0 0 0 0 0 0
Pseudovigna	0 1 0 0 0 0 0 0
Amphicarpaea	1 1 0 0 0 1 1 1
Teramnus	1 1 1 1 1 1 1 1
Glycine	1 0 0 1 1 0 0 0
Phylacium	1 0 0 1 1 0 0 0
Wajira	1 1 0 0 0 0 0 1
Sphenostylis	0 1 0 0 0 0 0 0
Nesphostylis	1 1 0 0 0 0 0 1
Alistilus	0 1 1 0 0 0 0 0
Dolichos	1 1 0 1 0 0 0 1
Macrotyloma	1 1 1 0 0 0 0 1
Dipogon	0 1 0 0 0 0 0 0
Lablab	0 1 1 0 0 0 0 1
Spathionema	0 1 0 0 0 0 0 0
Vatovaea	0 1 0 0 0 0 0 0
Physostigma	0 1 0 0 0 0 0 0
Vigna	1 1 1 1 1 1 1 1
Oxyrhynchus	0 0 0 1 1 1 1 0
Phaseolus	0 0 0 0 0 1 1 0
Ramirezella	0 0 0 0 0 1 1 0
Strophostyles	0 0 0 0 0 1 0 0
Dolichopsis	0 0 0 0 0 0 1 0
Macroptilium	0 0 0 0 0 1 1 0
Mysanthus	0 0 0 0 0 0 1 0
Campylotropis	1 0 0 0 0 0 0 1
Kummerowia	1 0 0 0 0 0 0 0
Lespedeza	1 0 0 1 0 1 0 1
Dendrolobium	1 0 0 1 1 0 0 1
Phyllodium	1 0 0 1 1 0 0 1
Tadehagi	1 0 0 1 1 0 0 1
Desmodium	1 1 1 1 1 1 1 1
Codariocalyx	1 0 0 1 0 0 0 1
Hylodesmum	1 1 0 0 0 1 0 1
Pseudarthria	0 1 0 1 0 0 0 1
Uraria	1 1 0 1 0 0 0 1
Christia	1 0 0 1 1 0 0 1
Alysicarpus	1 1 0 1 1 0 0 1
Otholobium	0 1 0 0 0 0 1 0
Psoralea	0 1 0 0 0 0 0 0
Orbexilum	0 0 0 0 0 1 1 0
Hoita	0 0 0 0 0 1 0 0
Rupertia	0 0 0 0 0 1 0 0
Psoralidium	0 0 0 0 0 1 0 0
Pediomelum	0 0 0 0 0 1 0 0
Bituminaria	1 1 0 0 0 0 0 0
Cullen	1 1 0 1 1 0 0 1
Sesbania	1 1 1 1 1 1 1 1
Hippocrepis	1 1 0 0 0 0 0 1
Securigera	1 1 0 0 0 0 0 0
Coronilla	1 1 0 0 0 0 0 0
Anthyllis	1 1 0 0 0 0 0 0
Ornithopus	1 1 0 0 0 0 1 0
Lotus	1 1 0 0 1 0 0 1
Dorycnium	1 0 0 0 0 0 0 0
Hammatolobium	1 1 0 0 0 0 0 0
Hebestigma	0 0 0 0 0 0 1 0
Lennea	0 0 0 0 0 0 1 0
Gliricidia	0 0 0 0 0 1 1 0
Poitea	0 0 0 0 0 0 1 0
Olneya	0 0 0 0 0 1 0 0
Robinia	0 0 0 0 0 1 0 0
Coursetia	0 0 0 0 0 1 1 0
Peteria	0 0 0 0 0 1 0 0
Genistidium	0 0 0 0 0 1 0 0
Sphinctospermum	0 0 0 0 0 1 1 0
Glycyrrhiza	1 1 0 0 1 1 1 0
Chesneya	1 0 0 0 0 0 0 0
Gueldenstaedtia	1 0 0 0 0 0 0 0
Tibetia	1 0 0 0 0 0 0 0
Erophaca	1 1 0 0 0 0 0 0
Oxytropis	1 0 0 0 0 1 0 0
Biserrula	1 1 0 0 0 0 0 0
Astragalus	1 1 0 0 0 1 1 0
Barnebyella	1 0 0 0 0 0 0 1
Colutea	1 1 0 0 0 0 0 0
Oreophysa	1 0 0 0 0 0 0 0
Smirnowia	1 0 0 0 0 0 0 0
Eremosparton	1 0 0 0 0 0 0 0
Sphaerophysa	1 0 0 0 0 0 0 0
Lessertia	0 1 0 0 0 0 0 0
Sutherlandia	0 1 0 0 0 0 0 0
Swainsona	0 0 0 0 1 0 0 0
Montigena	0 0 0 0 1 0 0 0
Clianthus	0 0 0 0 1 0 0 0
Carmichaelia	0 0 0 0 1 0 0 0
Galega	1 1 0 0 0 0 0 1
Calophaca	1 0 0 0 0 0 0 0
Caragana	1 0 0 0 0 0 0 1
Halimodendron	1 0 0 0 0 0 0 0
Alhagi	1 1 0 0 0 0 0 1
Eversmannia	1 0 0 0 0 0 0 0
Hedysarum	1 1 0 0 0 1 0 0
Corethrodendron	1 0 0 0 0 0 0 0
Sulla	1 1 0 0 0 0 0 0
Taverniera	1 1 0 0 0 0 0 1
Onobrychis	1 1 0 0 0 0 0 1
Sartoria	1 0 0 0 0 0 0 0
Ebenus	1 1 0 0 0 0 0 1
Cicer	1 1 0 0 0 0 0 0
Parochetus	1 1 0 1 0 0 0 1
Trifolium	1 1 0 0 0 1 1 0
Ononis	1 1 0 0 0 0 0 1
Melilotus	1 1 0 0 0 0 0 0
Trigonella	1 1 0 0 1 0 0 1
Medicago	1 0 0 0 0 0 0 0
Vicia	1 1 0 0 0 1 1 0
Lens	1 0 0 0 0 0 0 0
Lathyrus	1 1 0 0 0 1 1 0
Pisum	1 0 0 0 0 0 0 0
Vavilovia	1 0 0 0 0 0 0 0
Cercis	1 0 0 0 0 1 0 0
Adenolobus	0 1 0 0 0 0 0 0
Griffonia	0 1 0 0 0 0 0 0
Brenierea	0 0 1 0 0 0 0 0
Bauhinia	1 1 1 1 1 1 1 1
Gigasiphon	0 1 1 1 1 0 0 0
Tylosema	0 1 0 0 0 0 0 0
Barklya	0 0 0 0 1 0 0 0
Lysiphyllum	1 0 0 1 1 0 0 0
Phanera 1 0 0 1 1 1 1 1
Lasiobema	1 0 0 1 0 0 0 0
Piliostigma	1 1 0 1 1 0 0 0
Neoapaloxylon	0 0 1 0 0 0 0 0
Schotia	0 1 0 0 0 0 0 0
Barnebydendron	0 0 0 0 0 0 1 0
Goniorrhachis	0 0 0 0 0 0 1 0
Brandzeia	0 0 1 0 0 0 0 0
Oxystigma	0 1 0 0 0 0 0 0
Kingiodendron	1 0 0 1 1 0 0 1
Gossweilerodendron 0 1 0 0 0 0 0 0
Prioria	0 0 0 0 0 0 1 0
Colophospermum	0 1 0 0 0 0 0 0
Hardwickia	0 0 0 0 0 0 0 1
Daniellia	0 1 0 0 0 0 0 0
Eurypetalum	0 1 0 0 0 0 0 0
Eperua	0 0 0 0 0 0 1 0
Augouardia	0 1 0 0 0 0 0 0
Stemonocoleus	0 1 0 0 0 0 0 0
Peltogyne	0 0 0 0 0 1 1 0
Hymenaea	0 1 1 0 0 1 1 0
Guibourtia	0 1 0 0 0 0 1 0
Hylodendron	0 1 0 0 0 0 0 0
Gilletiodendron 0 1 0 0 0 0 0 0
Baikiaea	0 1 0 0 0 0 0 0
Tessmannia	0 1 0 0 0 0 0 0
Sindora	1 1 0 1 0 0 0 0
Sindoropsis	0 1 0 0 0 0 0 0
Copaifera	0 1 0 1 0 0 1 0
Detarium	0 1 0 0 0 0 0 0
Endertia	0 0 0 1 0 0 0 0
Lysidice	1 0 0 0 0 0 0 0
Saraca	1 0 0 1 0 0 0 0
Talbotiella	0 1 0 0 0 0 0 0
Scorodophloeus	0 1 0 0 0 0 0 0
Crudia	1 1 1 1 1 1 1 1
Lebruniodendron	0 1 0 0 0 0 0 0
Plagiosiphon	0 1 0 0 0 0 0 0
Micklethwaitia	0 1 0 0 0 0 0 0
Maniltoa	1 0 0 1 1 0 0 1
Cynometra	1 1 1 1 1 1 1 1
Tamarindus	0 1 1 0 0 0 0 0
Intsia	1 1 1 1 1 0 0 1
Afzelia	1 1 0 1 0 0 0 0
Brodriguesia	0 0 0 0 0 0 1 0
Loesenera	0 1 0 0 0 0 0 0
Neochevalierodendron 0 1 0 0 0 0 0 0
Normandiodendron 0 1 0 0 0 0 0 0
Zenkerella	0 1 0 0 0 0 0 0
Humboldtia	0 0 0 0 0 0 0 1
Hymenostegia	0 1 0 0 0 0 0 0
Leonardoxa	0 1 0 0 0 0 0 0
Amherstia	1 0 0 0 0 0 0 0
Ecuadendron	0 0 0 0 0 0 1 0
Paloue	0 0 0 0 0 0 1 0
Paloveopsis	0 0 0 0 0 0 1 0
Heterostemon	0 0 0 0 0 0 1 0
Elizabetha	0 0 0 0 0 0 1 0
Brownea	0 0 0 0 0 0 1 0
Browneopsis	0 0 0 0 0 0 1 0
Macrolobium	0 0 0 0 0 0 1 0
Paramacrolobium	0 1 0 0 0 0 0 0
Cryptosepalum	0 1 0 0 0 0 0 0
Dicymbe	0 0 0 0 0 0 1 0
Polystemonanthus 0 1 0 0 0 0 0 0
Englerodendron	0 1 0 0 0 0 0 0
Anthonotha	0 1 0 0 0 0 0 0
Berlinia	0 1 0 0 0 0 0 0
Librevillea	0 1 0 0 0 0 0 0
Didelotia	0 1 0 0 0 0 0 0
Pellegriniodendron 0 1 0 0 0 0 0 0
Gilbertiodendron 0 1 0 0 0 0 0 0
Isoberlinia	0 1 0 0 0 0 0 0
Oddoniodendron	0 1 0 0 0 0 0 0
Microberlinia	0 1 0 0 0 0 0 0
Julbernardia	0 1 0 0 0 0 0 0
Brachystegia	0 1 0 0 0 0 0 0
Tetraberlinia	0 1 0 0 0 0 0 0
Bikinia	0 1 0 0 0 0 0 0
Icuria	0 1 0 0 0 0 0 0
Aphanocalyx	0 1 0 0 0 0 0 0
Duparquetia	0 1 0 0 0 0 0 0
Poeppigia	0 0 0 0 0 1 1 0
Baudouinia	0 0 1 0 0 0 0 0
Eligmocarpus	0 0 1 0 0 0 0 0
Mendoravia	0 0 1 0 0 0 0 0
Distemonanthus	0 1 0 0 0 0 0 0
Apuleia	0 0 0 0 0 0 1 0
Storckiella	0 0 0 1 1 0 0 0
Labichea	0 0 0 0 1 0 0 0
Petalostylis	0 0 0 0 1 0 0 0
Koompassia	0 0 0 1 1 0 0 0
Martiodendron	0 0 0 0 0 0 1 0
Zenia	1 0 0 0 0 0 0 0
Dialium	1 1 1 1 0 0 1 1
Dicorynia	0 0 0 0 0 0 1 0
Chamaecrista	1 1 1 1 1 1 1 1
Senna	1 1 1 1 1 1 1 1
Cassia	1 1 1 1 1 1 1 1
Gymnocladus	1 0 0 0 0 1 0 1
Gleditsia	1 0 0 1 0 1 1 1
Umtiza	0 1 0 0 0 0 0 0
Tetrapterocarpon 0 0 1 0 0 0 0 0
Arcoa	0 0 0 0 0 0 1 0
Acrocarpus	1 0 0 1 0 0 0 1
Ceratonia	1 1 0 0 0 0 0 0
Pterogyne	0 0 0 0 0 0 1 0
Haematoxylum	0 1 0 0 0 1 1 0
Cordeauxia	0 1 0 0 0 0 0 0
Stuhlmannia	0 1 1 0 0 0 0 0
Mezoneuron	1 1 1 1 1 0 0 0
Pterolobium	1 1 0 1 0 0 0 1
Tara	0 0 0 0 0 0 1 0
Coulteria	0 0 0 0 0 1 1 0
Caesalpinia	1 1 1 0 0 1 1 0
Pomaria	0 1 0 0 0 1 1 0
Erythrostemon	0 0 0 0 0 1 1 0
Poincianella	0 0 0 0 0 1 1 0
Cenostigma	0 0 0 0 0 0 1 0
Guilandina	1 1 1 1 1 1 1 1
Libidibia	0 0 0 0 0 1 1 0
Stahlia	0 0 0 0 0 0 1 0
Hoffmannseggia	0 0 0 0 0 1 1 0
Stenodrepanum	0 0 0 0 0 0 1 0
Zuccagnia	0 0 0 0 0 0 1 0
Lophocarpinia	0 0 0 0 0 0 1 0
Balsamocarpon	0 0 0 0 0 0 1 0
Moullava	0 0 0 0 0 0 0 1
Batesia	0 0 0 0 0 0 1 0
Recordoxylon	0 0 0 0 0 0 1 0
Melanoxylon	0 0 0 0 0 0 1 0
Moldenhawera	0 0 0 0 0 0 1 0
Tachigali	0 0 0 0 0 1 1 0
Arapatiella	0 0 0 0 0 0 1 0
Jacqueshuberia	0 0 0 0 0 0 1 0
Schizolobium	0 0 0 0 0 0 1 0
Bussea	0 1 1 0 0 0 0 0
Peltophorum	1 1 0 1 1 0 1 1
Parkinsonia	0 1 0 0 0 1 1 0
Conzattia	0 0 0 0 0 1 1 0
Delonix	1 1 1 0 0 0 0 1
Colvillea	0 0 1 0 0 0 0 0
Lemuropisum	0 0 1 0 0 0 0 0
Pachyelasma	0 1 0 0 0 0 0 0
Erythrophleum	1 1 1 0 1 0 0 0
Dimorphandra	0 0 0 0 0 0 1 0
Mora	0 0 0 0 0 0 1 0
Burkea	0 1 0 0 0 0 0 0
Stachyothyrsus	0 1 0 0 0 0 0 0
Sympetalandra	0 0 0 1 0 0 0 0
Campsiandra	0 0 0 0 0 0 1 0
Chidlowia	0 1 0 0 0 0 0 0
Diptychandra	0 0 0 0 0 0 1 0
Vouacapoua	0 0 0 0 0 0 1 0
Dinizia	0 0 0 0 0 0 1 0
Pentaclethra	0 1 0 0 0 0 1 0
Adenanthera	1 0 1 1 1 0 0 1
Tetrapleura	0 1 0 0 0 0 0 0
Amblygonocarpus	0 1 0 0 0 0 0 0
Pseudoprosopis	0 1 0 0 0 0 0 0
Calpocalyx	0 1 0 0 0 0 0 0
Xylia	1 1 1 0 0 0 0 1
Piptadeniastrum	0 1 0 0 0 0 0 0
Entada	1 1 1 1 1 1 1 1
Elephantorrhiza	0 1 0 0 0 0 0 0
Plathymenia	0 0 0 0 0 0 1 0
Indopiptadenia	0 0 0 0 0 0 0 1
Newtonia	0 1 0 0 0 0 0 0
Fillaeopsis	0 1 0 0 0 0 0 0
Cylicodiscus	0 1 0 0 0 0 0 0
Prosopis	1 1 0 0 0 1 1 0
Xerocladia	0 1 0 0 0 0 0 0
Prosopidastrum	0 0 0 0 0 1 1 0
Piptadeniopsis	0 0 0 0 0 0 1 0
Neptunia	1 1 1 1 1 1 1 1
Leucaena	1 1 1 1 1 1 1 1
Schleinitzia	0 0 0 1 1 0 0 0
Desmanthus	0 0 0 0 0 1 1 0
Kanaloa	0 0 0 1 0 0 0 0
Calliandropsis	0 0 0 0 0 1 1 0
Dichrostachys	1 1 1 0 1 0 0 1
Alantsilodendron 0 0 1 0 0 0 0 0
Parkia	1 1 1 1 1 1 1 1
Anadenanthera	0 0 0 0 0 0 1 0
Pseudopiptadenia 0 0 0 0 0 0 1 0
Piptadenia	0 0 0 0 0 1 1 0
Parapiptadenia	0 0 0 0 0 0 1 0
Microlobius	0 0 0 0 0 1 1 0
Stryphnodendron	0 0 0 0 0 0 1 0
Adenopodia	0 1 0 0 0 1 1 0
Mimosa	1 1 1 1 1 1 1 1
Mimozyganthus	0 0 0 0 0 0 1 0
Acacia	1 1 1 1 1 1 1 1
Faidherbia	1 1 0 0 0 0 0 0
Zapoteca	0 0 0 0 0 1 1 0
Calliandra	0 0 0 0 0 1 1 0
Viguieranthus	1 0 1 0 0 0 0 0
Macrosamanea	0 0 0 0 0 0 1 0
Cojoba	0 0 0 0 0 0 1 0
Inga	0 0 0 0 0 1 1 0
Cedrelinga	0 0 0 0 0 0 1 0
Zygia	0 0 0 0 0 1 1 0
Archidendron	1 0 0 1 1 0 0 1
Paraserianthes	0 0 0 1 1 0 0 0
Pararchidendron	0 0 0 1 1 0 0 0
Hydrochorea	0 0 0 0 0 0 1 0
Abarema	0 0 0 0 0 1 1 0
Blanchetiodendron 0 0 0 0 0 0 1 0
Leucochloron	0 0 0 0 0 0 1 0
Chloroleucon	0 0 0 0 0 1 1 0
Cathormion	1 0 0 1 1 0 0 1
Thailentadopsis	1 0 0 0 0 0 0 1
Sphinga	0 0 0 0 0 1 1 0
Havardia	0 0 0 0 0 1 1 0
Ebenopsis	0 0 0 0 0 1 1 0
Pithecellobium	0 0 0 0 0 1 1 0
Pseudosamanea	0 0 0 0 0 0 1 0
Samanea	0 0 0 0 0 0 1 0
Albizia	1 1 1 1 1 1 1 1
Enterolobium	0 0 0 0 0 1 1 0
Lysiloma	0 0 0 0 0 1 1 0
Bredemeyera	0 0 0 0 0 0 1 0
Comesperma	0 0 0 0 1 0 0 0
Monnina	0 0 0 0 0 0 1 0
Muraltia	0 1 0 0 0 0 0 0
Polygala	1 1 1 1 1 1 1 1
Salomonia	1 0 0 1 1 0 0 1
Securidaca	1 1 1 1 0 1 1 1
Barnhartia	0 0 0 0 0 0 1 0
Diclidanthera 0 0 0 0 0 0 1 0
Eriandra 0 0 0 1 1 0 0 0
Moutabea	0 0 0 0 0 0 1 0
Atroxima	0 1 0 0 0 0 0 0
Carpolobia	0 1 0 0 0 0 0 0
Xanthophyllum	1 0 0 1 1 0 0 1
Cadellia	0 0 0 0 1 0 0 0
Guilfoylia	0 0 0 0 1 0 0 0
Recchia	0 0 0 0 0 1 1 0
Stylobasium	0 0 0 0 1 0 0 0
Suriana	1 1 1 1 1 1 1 1
Quillaja	0 0 0 0 0 0 1 0
