# Supplementary material for: Reconstructing an historical pollination syndrome: keel flowers
Source: BMC Ecol Evol. 2022 Apr 12;22:45. doi: 10.1186/s12862-022-02003-y (PMC9004149; doi:10.1186/s12862-022-02003-y)
Supplement: Supplementary file 4 — Additional file 4. S4. Input matrix for flower type analyses. [file 12862_2022_2003_MOESM4_ESM.txt]

[Additional material, S8- Input matrix for flower type analyses]
Viola_OM	0
Celastrus_OCE	0
Oxalis_OO	0
Corynocarpus_OC	0
Coriaria_OC	0
Cucumis_OC	0
Bolbostemma_OC	0
Datisca_OC	0
Tetrameles_OC	0
Octomeles_OC	0
Hillebrandia_OC	0
Begonia_OC	0
Anisophyllea_OC	0
Combretocarpus_OC	0
Nothofagus_OF	0
Quercus_OF	0
Castanea_OF	0
Casuarina_OF	0
Gymnostoma_OF	0
Ticodendron_OF	0
Betula_OF	0
Alnus_OF	0
Platycarya_OF	0
Juglans_OF	0
Myrica_OF	0
Morella_OF	0
Elaeagnus_OR	0
Hippophae_OR	0
Rhamnus_OR	0
Spyridium_OR	0
Barbeya_OR	0
Dirachma_OR	0
Zelkova_OR	0
Ulmus_OR	0
Urera_OR	0
Urtica_OR	0
Morus_OR	0
Ficus_OR	0
Cannabis_OR	0
Humulus_OR	0
Fragaria_OR	0
Prunus_OR	0
Duparquetia_c	0
Dialium_c	0
Mendoravia_c	0
Storckiella_c	0
Labichea_c	0
Petalostylis_c	0
Distemonanthus_c	0
Apuleia_c	0
Dicorynia_c	0
Zenia_c	0
Martiodendron_c	0
Koompassia_c	0
Poeppigia_c	0
Eligmocarpus_c	0
Baudouinia_c	0
Pentaclethra_m	0
Chidlowia_m	0
Adenanthera_m	0
Sympetalandra_c	0
Tetrapleura_m	0
Amblygonocarpus_m	0
Piptadeniastrum_m	0
Elephantorrhiza_m	0
Entada_m	0
Fillaeopsis_m	0
Schleinitzia_m	0
Desmanthus_m	0
Kanaloa_m	0
Viguieranthus_m	0
Neptunia_m	0
Prosopidastrum_m	0
Anadenanthera_m	0
Stryphnodendron_m	0
Parapiptadenia_m	0
Hydrochorea_m	0
Pseudopiptadenia_m	0
Microlobius_m	0
Albizia_m	0
Inga_m	0
Faidherbia_m	0
Cojoba_m	0
Lysiloma_m	0
Havardia_m	0
Ebenopsis_m	0
Pithecellobium_m	0
Paraserianthes_m	0
Leucochloron_m	0
Zygia_m	0
Blanchetiodendron_m	0
Pseudosamanea_m	0
Cedrelinga_m	0
Archidendron_m	0
Pararchidendron_m	0
Chloroleucon_m	0
Cathormion_m	0
Abarema_m	0
Enterolobium_m	0
Samanea_m	0
Thailentadopsis_m	0
Sphinga_m	0
Macrosamanea_m	0
Zapoteca_m	0
Calliandra_m	0
Mimosa_m	0
Adenopodia_m	0
Piptadenia_m	0
Indopiptadenia_m	0
Leucaena_m	0
Acacia_m	0
Dichrostachys_m	0
Alantsilodendron_m	0
Calliandropsis_m	0
Newtonia_m	0
Cylicodiscus_m	0
Mimozyganthus_m	0
Piptadeniopsis_m	0
Prosopis_m	0
Xerocladia_m	0
Plathymenia_m	0
Calpocalyx_m	0
Xylia_m	0
Pseudoprosopis_m	0
Erythrophleum_c	0
Pachyelasma_c	0
Dinizia_c	0
Mora_c	0
Stachyothyrsus_c	0
Burkea_c	0
Dimorphandra_c	0
Campsiandra_c	0
Arapatiella_c	0
Tachigali_c	0
Jacqueshuberia_c	0
Bussea_c	0
Peltophorum_c	0
Schizolobium_c	0
Parkinsonia_c	0
Colvillea_c	0
Parkia_m	0
Cenostigma_c	0
Lemuropisum_c	0
Delonix_c	0
Conzattia_c	0
Diptychandra_c	0
Moldenhawera_c	0
Recordoxylon_c	0
Cordeauxia_c	0
Stuhlmannia_c	0
Mezoneuron_c	0
Pterolobium_c	0
Guilandina_c	0
Moullava_c	0
Lophocarpinia_c	0
Haematoxylum_c	0
Caesalpinia_c	0
Coulteria_c	0
Tara_c	0
Pomaria_c	0
Poincianella_c	0
Erythrostemon_c	0
Stenodrepanum_c	0
Zuccagnia_c	0
Hoffmannseggia_c	0
Balsamocarpon_c	0
Stahlia_c	0
Libidibia_c	0
Pterogyne_c	0
Melanoxylon_c	0
Batesia_c	0
Vouacapoua_c	0
Chamaecrista_c	0
Senna_c	0
Cassia_c	0
Umtiza_c	0
Gymnocladus_c	0
Gleditsia_c	0
Arcoa_c	0
Ceratonia_c	0
Acrocarpus_c	0
Tetrapterocarpon_c	0
Styphnolobium_pap	1
Cladrastis_pap	1
Pickeringia_pap	1
Calia_pap	1
Sophora_pap	1
Lecointea_pap	0
Holocalyx_pap	0
Exostyles_pap	0
Uribea_pap	1
Harleyodendron_pap	0
Zollernia_pap	0
Amphimas_pap	0
Pericopsis_pap	1
Poecilanthe_pap	1
Harpalyce_pap	1
Cyclolobium_pap	1
Hovea_pap	1
Lamprolobium_pap	1
Plagiocarpus_pap	1
Templetonia_pap	1
Brongniartia_pap	1
Camoensia_pap	0
Clathrotropis_pap	1
Bowdichia_pap	1
Diplotropis_pap	1
Dicraeopetalum_pap	0
Platycelyphium_pap	1
Bolusanthus_pap	1
Ammodendron_pap	1
Ammopiptanthus_pap	1
Piptanthus_pap	1
Anagyris_pap	1
Thermopsis_pap	1
Baptisia_pap	1
Euchresta_pap	1
Maackia_pap	1
Salweenia_pap	1
Cadia_pap	0
Cyclopia_pap	1
Podalyria_pap	1
Amphithalea_pap	1
Stirtonanthus_pap	1
Xiphotheca_pap	1
Liparia_pap	1
Calpurnia_pap	1
Virgilia_pap	1
Bolusia_pap	1
Crotalaria_pap	1
Lotononis_pap	1
Pearsonia_pap	1
Robynsiophyton_pap	1
Rothia_pap	1
Lebeckia_pap	1
Spartidium_pap	1
Wiborgia_pap	1
Aspalathus_pap	1
Rafnia_pap	1
Melolobium_pap	1
Polhillia_pap	1
Lupinus_pap	1
Adenocarpus_pap	1
Stauracanthus_pap	1
Ulex_pap	1
Genista_pap	1
Echinospartum_pap	1
Spartium_pap	1
Petteria_pap	1
Argyrocytisus_pap	1
Calicotome_pap	1
Cytisus_pap	1
Cytisophyllum_pap	1
Laburnum_pap	1
Retama_pap	1
Erinacea_pap	1
Argyrolobium_pap	1
Anarthrophyllum_pap	1
Dichilus_pap	1
Ormosia_pap	1
Panurea_pap	1
Spirotropis_pap	1
Acosmium_pap	0
Machaerium_pap	1
Dalbergia_pap	1
Weberbauerella_pap	1
Pictetia_pap	1
Peltiera_pap	1
Ormocarpopsis_pap	1
Ormocarpum_pap	1
Diphysa_pap	1
Aeschynomene_pap	1
Smithia_pap	1
Cyclocarpa_pap	1
Soemmeringia_pap	1
Kotschya_pap	1
Humularia_pap	1
Geissaspis_pap	1
Bryaspis_pap	1
Platymiscium_pap	1
Cranocarpus_pap	1
Brya_pap	1
Platypodium_pap	1
Paramachaerium_pap	1
Pterocarpus_pap	1
Etaballia_pap	0
Maraniona_pap	1
Ramorinoa_pap	1
Centrolobium_pap	1
Tipuana_pap	1
Inocarpus_pap	0
Grazielodendron_pap	1
Stylosanthes_pap	1
Arachis_pap	1
Chapmannia_pap	1
Fissicalyx_pap	1
Fiebrigiella_pap	1
Cascaronia_pap	1
Geoffroea_pap	1
Riedeliella_pap	0
Discolobium_pap	1
Adesmia_pap	1
Poiretia_pap	1
Zornia_pap	1
Amicia_pap	1
Chaetocalyx_pap	1
Nissolia_pap	1
Psorothamnus_pap	1
Marina_pap	1
Dalea_pap	1
Apoplanesia_pap	0
Amorpha_pap	0
Parryella_pap	0
Errazurizia_pap	0
Eysenhardtia_pap	0
Gompholobium_pap	1
Isotropis_pap	1
Sphaerolobium_pap	1
Callistachys_pap	1
Phyllota_pap	1
Leptosema_pap	1
Dillwynia_pap	1
Urodon_pap	1
Euchilopsis_pap	1
Pultenaea_pap	1
Jacksonia_pap	1
Aotus_pap	1
Gastrolobium_pap	1
Brachysema_pap	1
Oxylobium_pap	1
Nemcia_pap	1
Mirbelia_pap	1
Latrobea_pap	1
Almaleea_pap	1
Eutaxia_pap	1
Stonesiella_pap	1
Chorizema_pap	1
Podolobium_pap	1
Erichsenia_pap	1
Viminaria_pap	1
Goodia_pap	1
Platylobium_pap	1
Muelleranthus_pap	1
Ptychosema_pap	1
Aenictophyton_pap	1
Daviesia_pap	1
Indigofera_pap	1
Dunbaria_pap	1
Phylloxylon_pap	1
Vaughania_pap	1
Rhynchotropis_pap	1
Indigastrum_pap	1
Cyamopsis_pap	1
Microcharis_pap	1
Centrosema_pap	1
Clitoria_pap	1
Dalbergiella_pap	1
Dewevrea_pap	1
Platycyamus_pap	1
Austrosteenisia_pap	1
Apios_pap	1
Butea_pap	1
Adenodolichos_pap	1
Flemingia_pap	1
Bolusafra_pap	1
Rhynchosia_pap	1
Paracalyx_pap	1
Eriosema_pap	1
Cajanus_pap	1
Spathionema_pap	1
Vatovaea_pap	1
Lablab_pap	1
Dipogon_pap	1
Dolichopsis_pap	1
Strophostyles_pap	1
Mysanthus_pap	1
Macroptilium_pap	1
Ramirezella_pap	1
Oxyrhynchus_pap	1
Phaseolus_pap	1
Physostigma_pap	1
Vigna_pap	1
Sphenostylis_pap	1
Decorsea_pap	1
Macrotyloma_pap	1
Dolichos_pap	1
Nesphostylis_pap	1
Alistilus_pap	1
Wajira_pap	1
Strongylodon_pap	1
Afgekia_pap	1
Spatholobus_pap	1
Dumasia_pap	1
Neorautanenia_pap	1
Pachyrhizus_pap	1
Pseudeminia_pap	1
Pseudovigna_pap	1
Calopogonium_pap	1
Neonotonia_pap	1
Pueraria_pap	1
Pediomelum_pap	1
Rupertia_pap	1
Psoralidium_pap	1
Orbexilum_pap	1
Hoita_pap	1
Otholobium_pap	1
Psoralea_pap	1
Cullen_pap	1
Bituminaria_pap	1
Ophrestia_pap	1
Glycine_pap	1
Phylacium_pap	1
Teramnus_pap	1
Amphicarpaea_pap	1
Cologania_pap	1
Otoptera_pap	1
Psophocarpus_pap	1
Erythrina_pap	1
Kummerowia_pap	1
Lespedeza_pap	1
Campylotropis_pap	1
Desmodium_pap	1
Hylodesmum_pap	1
Phyllodium_pap	1
Dendrolobium_pap	1
Tadehagi_pap	1
Alysicarpus_pap	1
Codoriocalyx_pap	1
Uraria_pap	1
Christia_pap	1
Pseudarthria_pap	1
Craspedolobium_pap	1
Cochlianthus_pap	1
Mucuna_pap	1
Vandasina_pap	1
Shuteria_pap	1
Kennedia_pap	1
Hardenbergia_pap	1
Kunstleria_pap	1
Disynstemon_pap	1
Abrus_pap	1
Hesperothamnus_pap	1
Millettia_pap	1
Philenoptera_pap	1
Leptoderris_pap	1
Deguelia_pap	1
Pongamiopsis_pap	1
Piscidia_pap	1
Fordia_pap	1
Apurimacia_pap	1
Mundulea_pap	1
Ptycholobium_pap	1
Chadsia_pap	1
Tephrosia_pap	1
Derris_pap	1
Paraderris_pap	1
Muellera_pap	1
Lonchocarpus_pap	1
Canavalia_pap	1
Galactia_pap	1
Rhodopis_pap	1
Dioclea_pap	1
Craibia_pap	1
Xeroderris_pap	1
Aganope_pap	1
Ostryocarpus_pap	1
Callerya_pap	1
Glycyrrhiza_pap	1
Chesneya_pap	1
Tibetia_pap	1
Gueldenstaedtia_pap	1
Alhagi_pap	1
Sartoria_pap	1
Hedysarum_pap	1
Onobrychis_pap	1
Corethrodendron_pap	1
Eversmannia_pap	1
Taverniera_pap	1
Ebenus_pap	1
Sulla_pap	1
Caragana_pap	1
Calophaca_pap	1
Halimodendron_pap	1
Erophaca_pap	1
Oxytropis_pap	1
Barnebyella_pap	1
Astragalus_pap	1
Biserrula_pap	1
Eremosparton_pap	1
Smirnowia_pap	1
Sphaerophysa_pap	1
Oreophysa_pap	1
Colutea_pap	1
Sutherlandia_pap	1
Lessertia_pap	1
Montigena_pap	1
Swainsona_pap	1
Clianthus_pap	1
Carmichaelia_pap	1
Parochetus_pap	1
Galega_pap	1
Lens_pap	1
Vicia_pap	1
Pisum_pap	1
Vavilovia_pap	1
Lathyrus_pap	1
Trifolium_pap	1
Ononis_pap	1
Trigonella_pap	1
Melilotus_pap	1
Medica_pap	1
Cicer_pap	1
Endosamara_pap	1
Wisteria_pap	1
Lennea_pap	1
Poitea_pap	1
Gliricidia_pap	1
Hebestigma_pap	1
Robinia_pap	1
Olneya_pap	1
Genistidium_pap	1
Peteria_pap	1
Coursetia_pap	1
Sphinctospermum_pap	1
Anthyllis_pap	1
Ornithopus_pap	1
Lotus_pap	1
Hammatolobium_pap	1
Dorycnium_pap	1
Coronilla_pap	1
Securigera_pap	1
Hippocrepis_pap	1
Sesbania_pap	1
Hypocalyptus_pap	1
Dalhousiea_pap	1
Baphiopsis_pap	0
Leucomphalos_pap	1
Baphia_pap	1
Airyantha_pap	1
Vataireopsis_pap	1
Andira_pap	1
Hymenolobium_pap	1
Aldina_pap	0
Sweetia_pap	0
Luetzelburgia_pap	1
Vatairea_pap	1
Ateleia_pap	0
Cyathostegia_pap	0
Trischidium_pap	0
Candolleodendron_pap	0
Swartzia_pap	0
Bobgunnia_pap	0
Alexa_pap	1
Castanospermum_pap	0
Xanthocercis_pap	0
Angylocalyx_pap	0
Monopteryx_pap	0
Taralea_pap	1
Pterodon_pap	1
Dipteryx_pap	1
Dussia_pap	1
Myrospermum_pap	0
Myrocarpus_pap	0
Myroxylon_pap	0
Amburana_pap	0
Mildbraediodendron_pap	0
Cordyla_pap	0
Brodriguesia_c	0
Intsia_c	0
Afzelia_c	0
Polystemonanthus_c	0
Dicymbe_c	0
Paloveopsis_c	0
Heterostemon_c	0
Macrolobium_c	0
Ecuadendron_c	0
Brownea_c	0
Browneopsis_c	0
Paloue_c	0
Elizabetha_c	0
Librevillea_c	0
Gilbertiodendron_c	0
Plagiosiphon_c	0
Didelotia_c	0
Pellegriniodendron_c	0
Microberlinia_c	0
Aphanocalyx_c	0
Icuria_c	0
Tetraberlinia_c	0
Bikinia_c	0
Brachystegia_c	0
Julbernardia_c	0
Berlinia_c	0
Oddoniodendron_c	0
Englerodendron_c	0
Isoberlinia_c	0
Anthonotha_c	0
Tamarindus_c	0
Loesenera_c	0
Talbotiella_c	0
Leonardoxa_c	0
Amherstia_c	0
Cryptosepalum_c	0
Paramacrolobium_c	0
Scorodophloeus_c	0
Hymenostegia_c	0
Micklethwaitia_c	0
Zenkerella_c	0
Lebruniodendron_c	0
Crudia_c	0
Neochevalierodendron_c	0
Normandiodendron_c	0
Cynometra_c	0
Maniltoa_c	0
Humboldtia_c	0
Lysidice_c	0
Endertia_c	0
Saraca_c	0
Colophospermum_c	0
Hardwickia_c	0
Prioria_c	0
Gossweilerodendron_c	0
Kingiodendron_c	0
Oxystigma_c	0
Peltogyne_c	0
Guibourtia_c	0
Hymenaea_c	0
Augouardia_c	0
Stemonocoleus_c	0
Eperua_c	0
Eurypetalum_c	0
Gilletiodendron_c	0
Hylodendron_c	0
Sindora_c	0
Copaifera_c	0
Sindoropsis_c	0
Detarium_c	0
Tessmannia_c	0
Baikiaea_c	0
Brandzeia_c	0
Neoapaloxylon_c	0
Daniellia_c	0
Goniorrhachis_c	0
Barnebydendron_c	0
Schotia_c	0
Cercis_c	1
Adenolobus_c	0
Gigasiphon_c	0
Tylosema_c	0
Lasiobema_c	0
Phanera_c	0
Lysiphyllum_c	0
Barklya_c	0
Piliostigma_c	0
Bauhinia_c	0
Brenierea_c	0
Griffonia_c	0
Xanthophyllum_P	1
Moutabea_P	0
Barnhartia_P	0
Diclidanthera_P	0
Eriandra_P	0
Carpolobia_P	0
Atroxima_P	0
Bredemeyera_P	1
Comesperma_P	1
Polygala_P	1
Monnina_P	1
Salomonia_P	1
Muraltia_P	1
Securidaca_P	1
Quillaja_Q	0
Recchia_S	0
Cadellia_S	0
Suriana_S	0
Guilfoylia_S	0
Stylobasium_S	0
Bulnesia_OZ	0
