# Supplementary material for: Reconstructing an historical pollination syndrome: keel flowers
Source: BMC Ecol Evol. 2022 Apr 12;22:45. doi: 10.1186/s12862-022-02003-y (PMC9004149; doi:10.1186/s12862-022-02003-y)
Supplement: Supplementary file 5 — Additional file 5. S5. Input matrix for presence or absence of a pentamerous corolla analysis. [file 12862_2022_2003_MOESM5_ESM.txt]

[Additional material, S9- Input matrix for presence or absence of a pentamerous corolla analysis]
Viola_OM	-
Celastrus_OCE	-
Oxalis_OO	-
Corynocarpus_OC	-
Coriaria_OC	-
Cucumis_OC	-
Bolbostemma_OC	-
Datisca_OC	-
Tetrameles_OC	-
Octomeles_OC	-
Hillebrandia_OC	-
Begonia_OC	-
Anisophyllea_OC	-
Combretocarpus_OC	-
Nothofagus_OF	-
Quercus_OF	-
Castanea_OF	-
Casuarina_OF	-
Gymnostoma_OF	-
Ticodendron_OF	-
Betula_OF	-
Alnus_OF	-
Platycarya_OF	-
Juglans_OF	-
Myrica_OF	-
Morella_OF	-
Elaeagnus_OR	-
Hippophae_OR	-
Rhamnus_OR	-
Spyridium_OR	-
Barbeya_OR	-
Dirachma_OR	-
Zelkova_OR	-
Ulmus_OR	-
Urera_OR	-
Urtica_OR	-
Morus_OR	-
Ficus_OR	-
Cannabis_OR	-
Humulus_OR	-
Fragaria_OR	-
Prunus_OR	-
Duparquetia_c	A
Dialium_c	AB
Mendoravia_c	AB
Storckiella_c	AB
Labichea_c	AB
Petalostylis_c	A
Distemonanthus_c	AB
Apuleia_c	B
Dicorynia_c	B
Zenia_c	A
Martiodendron_c	A
Koompassia_c	A
Poeppigia_c	A
Eligmocarpus_c	A
Baudouinia_c	A
Pentaclethra_m	A
Chidlowia_c	A
Adenanthera_m	A
Sympetalandra_c	A
Tetrapleura_m	A
Amblygonocarpus_m	AB
Piptadeniastrum_m	A
Elephantorrhiza_m	A
Entada_m	A
Fillaeopsis_m	A
Schleinitzia_m	AB
Desmanthus_m	AB
Kanaloa_m	A
Viguieranthus_m	AB
Neptunia_m	A
Prosopidastrum_m	A
Anadenanthera_m	A
Stryphnodendron_m	A
Parapiptadenia_m	A
Hydrochorea_m	-
Pseudopiptadenia_m	A
Microlobius_m	A
Albizia_m	AB
Inga_m	A
Faidherbia_m	-
Cojoba_m	A
Lysiloma_m	A
Havardia_m	-
Ebenopsis_m	-
Pithecellobium_m	AB
Paraserianthes_m	AB
Leucochloron_m	A
Zygia_m	-
Blanchetiodendron_m	-
Pseudosamanea_m	-
Cedrelinga_m	A
Archidendron_m	AB
Pararchidendron_m	A
Chloroleucon_m	A
Cathormion_m	AB
Abarema_m	-
Enterolobium_m	A
Samanea_m	AB
Thailentadopsis_m	-
Sphinga_m	-
Macrosamanea_m	A
Zapoteca_m	AB
Calliandra_m	AB
Mimosa_m	AB
Adenopodia_m	A
Piptadenia_m	A
Indopiptadenia_m	A
Leucaena_m	A
Acacia_m	AB
Dichrostachys_m	AB
Alantsilodendron_m	A
Calliandropsis_m	A
Newtonia_m	A
Cylicodiscus_m	-
Mimozyganthus_m	-
Piptadeniopsis_m	-
Prosopis_m	A
Xerocladia_m	A
Plathymenia_m	-
Calpocalyx_m	A
Xylia_m	A
Pseudoprosopis_m	A
Erythrophleum_c	A
Pachyelasma_c	A
Dinizia_c	A
Mora_c	A
Stachyothyrsus_c	A
Burkea_c	A
Dimorphandra_c	A
Campsiandra_c	A
Arapatiella_c	A
Tachigali_c	A
Jacqueshuberia_c	A
Bussea_c	A
Peltophorum_c	A
Schizolobium_c	A
Parkinsonia_c	A
Colvillea_c	A
Parkia_m	A
Cenostigma_c	A
Lemuropisum_c	A
Delonix_c	AB
Conzattia_c	A
Diptychandra_c	A
Moldenhawera_c	AB
Recordoxylon_c	A
Cordeauxia_c	A
Stuhlmannia_c	A
Mezoneuron_c	A
Pterolobium_c	A
Guilandina_c	A
Moullava_c	A
Lophocarpinia_c	A
Haematoxylum_c	A
Caesalpinia_c	A
Coulteria_c	A
Tara_c	A
Pomaria_c	A
Poincianella_c	A
Erythrostemon_c	A
Stenodrepanum_c	A
Zuccagnia_c	A
Hoffmannseggia_c	A
Balsamocarpon_c	A
Stahlia_c	A
Libidibia_c	A
Pterogyne_c	A
Melanoxylon_c	A
Batesia_c	A
Vouacapoua_c	A
Chamaecrista_c	A
Senna_c	A
Cassia_c	A
Umtiza_c	A
Gymnocladus_c	AB
Gleditsia_c	AB
Arcoa_c	AB
Ceratonia_c	B
Acrocarpus_c	A
Tetrapterocarpon_c	B
Styphnolobium_pap	A
Cladrastis_pap	A
Pickeringia_pap	A
Calia_pap	-
Sophora_pap	A
Lecointea_pap	A
Holocalyx_pap	AB
Exostyles_pap	A
Uribea_pap	A
Harleyodendron_pap	A
Zollernia_pap	AB
Amphimas_pap	A
Pericopsis_pap	A
Poecilanthe_pap	A
Harpalyce_pap	A
Cyclolobium_pap	A
Hovea_pap	A
Lamprolobium_pap	A
Plagiocarpus_pap	A
Templetonia_pap	A
Brongniartia_pap	A
Camoensia_pap	A
Clathrotropis_pap	A
Bowdichia_pap	A
Diplotropis_pap	A
Dicraeopetalum_pap	A
Platycelyphium_pap	A
Bolusanthus_pap	A
Ammodendron_pap	A
Ammopiptanthus_pap	A
Piptanthus_pap	A
Anagyris_pap	A
Thermopsis_pap	A
Baptisia_pap	A
Euchresta_pap	A
Maackia_pap	A
Salweenia_pap	A
Cadia_pap	A
Cyclopia_pap	A
Podalyria_pap	A
Amphithalea_pap	A
Stirtonanthus_pap	A
Xiphotheca_pap	A
Liparia_pap	A
Calpurnia_pap	A
Virgilia_pap	A
Bolusia_pap	A
Crotalaria_pap	A
Lotononis_pap	A
Pearsonia_pap	A
Robynsiophyton_pap	A
Rothia_pap	A
Lebeckia_pap	A
Spartidium_pap	A
Wiborgia_pap	A
Aspalathus_pap	A
Rafnia_pap	A
Melolobium_pap	A
Polhillia_pap	A
Lupinus_pap	A
Adenocarpus_pap	A
Stauracanthus_pap	A
Ulex_pap	A
Genista_pap	A
Echinospartum_pap	A
Spartium_pap	A
Petteria_pap	A
Argyrocytisus_pap	A
Calicotome_pap	A
Cytisus_pap	A
Cytisophyllum_pap	A
Laburnum_pap	A
Retama_pap	A
Erinacea_pap	A
Argyrolobium_pap	A
Anarthrophyllum_pap	A
Dichilus_pap	A
Ormosia_pap	A
Panurea_pap	-
Spirotropis_pap	A
Acosmium_pap	A
Machaerium_pap	A
Dalbergia_pap	A
Weberbauerella_pap	A
Pictetia_pap	A
Peltiera_pap	A
Ormocarpopsis_pap	A
Ormocarpum_pap	A
Diphysa_pap	A
Aeschynomene_pap	A
Smithia_pap	A
Cyclocarpa_pap	A
Soemmeringia_pap	A
Kotschya_pap	A
Humularia_pap	A
Geissaspis_pap	A
Bryaspis_pap	A
Platymiscium_pap	A
Cranocarpus_pap	A
Brya_pap	A
Platypodium_pap	A
Paramachaerium_pap	A
Pterocarpus_pap	A
Etaballia_pap	AB
Maraniona_pap	A
Ramorinoa_pap	A
Centrolobium_pap	A
Tipuana_pap	A
Inocarpus_pap	AB
Grazielodendron_pap	A
Stylosanthes_pap	AB
Arachis_pap	A
Chapmannia_pap	A
Fissicalyx_pap	A
Fiebrigiella_pap	-
Cascaronia_pap	-
Geoffroea_pap	-
Riedeliella_pap	A
Discolobium_pap	A
Adesmia_pap	A
Poiretia_pap	A
Zornia_pap	A
Amicia_pap	A
Chaetocalyx_pap	A
Nissolia_pap	A
Psorothamnus_pap	A
Marina_pap	A
Dalea_pap	A
Apoplanesia_pap	A
Amorpha_pap	B
Parryella_pap	B
Errazurizia_pap	B
Eysenhardtia_pap	AB
Gompholobium_pap	A
Isotropis_pap	A
Sphaerolobium_pap	A
Callistachys_pap	A
Phyllota_pap	A
Leptosema_pap	A
Dillwynia_pap	A
Urodon_pap	A
Euchilopsis_pap	A
Pultenaea_pap	A
Jacksonia_pap	A
Aotus_pap	A
Gastrolobium_pap	A
Brachysema_pap	A
Oxylobium_pap	A
Nemcia_pap	A
Mirbelia_pap	A
Latrobea_pap	A
Almaleea_pap	A
Eutaxia_pap	A
Stonesiella_pap	A
Chorizema_pap	A
Podolobium_pap	A
Erichsenia_pap	A
Viminaria_pap	A
Goodia_pap	A
Platylobium_pap	A
Muelleranthus_pap	A
Ptychosema_pap	A
Aenictophyton_pap	A
Daviesia_pap	A
Indigofera_pap	A
Dunbaria_pap	A
Phylloxylon_pap	A
Vaughania_pap	A
Rhynchotropis_pap	A
Indigastrum_pap	A
Cyamopsis_pap	A
Microcharis_pap	A
Centrosema_pap	A
Clitoria_pap	A
Dalbergiella_pap	A
Dewevrea_pap	A
Platycyamus_pap	A
Austrosteenisia_pap	A
Apios_pap	A
Butea_pap	A
Adenodolichos_pap	A
Flemingia_pap	A
Bolusafra_pap	A
Rhynchosia_pap	A
Paracalyx_pap	A
Eriosema_pap	A
Cajanus_pap	A
Spathionema_pap	A
Vatovaea_pap	A
Lablab_pap	A
Dipogon_pap	A
Dolichopsis_pap	A
Strophostyles_pap	A
Mysanthus_pap	A
Macroptilium_pap	A
Ramirezella_pap	-
Oxyrhynchus_pap	A
Phaseolus_pap	A
Physostigma_pap	A
Vigna_pap	A
Sphenostylis_pap	A
Decorsea_pap	A
Macrotyloma_pap	A
Dolichos_pap	A
Nesphostylis_pap	A
Alistilus_pap	A
Wajira_pap	A
Strongylodon_pap	A
Afgekia_pap	A
Spatholobus_pap	A
Dumasia_pap	A
Neorautanenia_pap	A
Pachyrhizus_pap	A
Pseudeminia_pap	A
Pseudovigna_pap	A
Calopogonium_pap	A
Neonotonia_pap	A
Pueraria_pap	A
Pediomelum_pap	A
Rupertia_pap	A
Psoralidium_pap	A
Orbexilum_pap	A
Hoita_pap	A
Otholobium_pap	A
Psoralea_pap	A
Cullen_pap	A
Bituminaria_pap	A
Ophrestia_pap	A
Glycine_pap	A
Phylacium_pap	A
Teramnus_pap	A
Amphicarpaea_pap	AB
Cologania_pap	A
Otoptera_pap	A
Psophocarpus_pap	A
Erythrina_pap	A
Kummerowia_pap	A
Lespedeza_pap	AB
Campylotropis_pap	A
Desmodium_pap	A
Hylodesmum_pap	A
Phyllodium_pap	A
Dendrolobium_pap	A
Tadehagi_pap	A
Alysicarpus_pap	A
Codoriocalyx_pap	A
Uraria_pap	A
Christia_pap	A
Pseudarthria_pap	A
Craspedolobium_pap	A
Cochlianthus_pap	A
Mucuna_pap	A
Vandasina_pap	A
Shuteria_pap	A
Kennedia_pap	A
Hardenbergia_pap	A
Kunstleria_pap	A
Disynstemon_pap	A
Abrus_pap	A
Hesperothamnus_pap	A
Millettia_pap	A
Philenoptera_pap	A
Leptoderris_pap	A
Deguelia_pap	A
Pongamiopsis_pap	A
Piscidia_pap	A
Fordia_pap	A
Apurimacia_pap	A
Mundulea_pap	A
Ptycholobium_pap	A
Chadsia_pap	A
Tephrosia_pap	A
Derris_pap	A
Paraderris_pap	A
Muellera_pap	A
Lonchocarpus_pap	A
Canavalia_pap	A
Galactia_pap	A
Rhodopis_pap	A
Dioclea_pap	A
Craibia_pap	A
Xeroderris_pap	A
Aganope_pap	A
Ostryocarpus_pap	-
Callerya_pap	A
Glycyrrhiza_pap	A
Chesneya_pap	A
Tibetia_pap	A
Gueldenstaedtia_pap	A
Alhagi_pap	A
Sartoria_pap	A
Hedysarum_pap	A
Onobrychis_pap	A
Corethrodendron_pap	A
Eversmannia_pap	A
Taverniera_pap	A
Ebenus_pap	A
Sulla_pap	A
Caragana_pap	A
Calophaca_pap	A
Halimodendron_pap	A
Erophaca_pap	-
Oxytropis_pap	A
Barnebyella_pap	A
Astragalus_pap	A
Biserrula_pap	A
Eremosparton_pap	A
Smirnowia_pap	A
Sphaerophysa_pap	A
Oreophysa_pap	-
Colutea_pap	A
Sutherlandia_pap	A
Lessertia_pap	A
Montigena_pap	A
Swainsona_pap	A
Clianthus_pap	A
Carmichaelia_pap	A
Parochetus_pap	A
Galega_pap	A
Lens_pap	A
Vicia_pap	A
Pisum_pap	A
Vavilovia_pap	A
Lathyrus_pap	A
Trifolium_pap	A
Ononis_pap	A
Trigonella_pap	A
Melilotus_pap	A
Medica_pap	A
Cicer_pap	A
Endosamara_pap	A
Wisteria_pap	A
Lennea_pap	A
Poitea_pap	A
Gliricidia_pap	A
Hebestigma_pap	A
Robinia_pap	A
Olneya_pap	A
Genistidium_pap	A
Peteria_pap	A
Coursetia_pap	A
Sphinctospermum_pap	A
Anthyllis_pap	A
Ornithopus_pap	A
Lotus_pap	A
Hammatolobium_pap	A
Dorycnium_pap	A
Coronilla_pap	A
Securigera_pap	A
Hippocrepis_pap	A
Sesbania_pap	A
Hypocalyptus_pap	A
Dalhousiea_pap	A
Baphiopsis_pap	B
Leucomphalos_pap	A
Baphia_pap	A
Airyantha_pap	A
Vataireopsis_pap	A
Andira_pap	A
Hymenolobium_pap	A
Aldina_pap	AB
Sweetia_pap	A
Luetzelburgia_pap	A
Vatairea_pap	A
Ateleia_pap	B
Cyathostegia_pap	B
Trischidium_pap	B
Candolleodendron_pap	B
Swartzia_pap	AB
Bobgunnia_pap	B
Alexa_pap	A
Castanospermum_pap	A
Xanthocercis_pap	A
Angylocalyx_pap	A
Monopteryx_pap	A
Taralea_pap	A
Pterodon_pap	A
Dipteryx_pap	A
Dussia_pap	A
Myrospermum_pap	A
Myrocarpus_pap	AB
Myroxylon_pap	A
Amburana_pap	B
Mildbraediodendron_pap	B
Cordyla_pap	B
Brodriguesia_c	A
Intsia_c	AB
Afzelia_c	A
Polystemonanthus_c	A
Dicymbe_c	AB
Paloveopsis_c	A
Heterostemon_c	AB
Macrolobium_c	AB
Ecuadendron_c	A
Brownea_c	AB
Browneopsis_c	B
Paloue_c	A
Elizabetha_c	AB
Librevillea_c	B
Gilbertiodendron_c	A
Plagiosiphon_c	A
Didelotia_c	AB
Pellegriniodendron_c	A
Microberlinia_c	A
Aphanocalyx_c	B
Icuria_c	B
Tetraberlinia_c	A
Bikinia_c	AB
Brachystegia_c	A
Julbernardia_c	A
Berlinia_c	A
Oddoniodendron_c	A
Englerodendron_c	B
Isoberlinia_c	AB
Anthonotha_c	AB
Tamarindus_c	AB
Loesenera_c	A
Talbotiella_c	B
Leonardoxa_c	A
Amherstia_c	A
Cryptosepalum_c	AB
Paramacrolobium_c	A
Scorodophloeus_c	AB
Hymenostegia_c	AB
Micklethwaitia_c	-
Zenkerella_c	A
Lebruniodendron_c	A
Crudia_c	B
Neochevalierodendron_c	B
Normandiodendron_c	A
Cynometra_c	AB
Maniltoa_c	AB
Humboldtia_c	AB
Lysidice_c	B
Endertia_c	B
Saraca_c	B
Colophospermum_c	B
Hardwickia_c	B
Prioria_c	A
Gossweilerodendron_c	B
Kingiodendron_c	A
Oxystigma_c	AB
Peltogyne_c	A
Guibourtia_c	B
Hymenaea_c	AB
Augouardia_c	B
Stemonocoleus_c	B
Eperua_c	B
Eurypetalum_c	A
Gilletiodendron_c	A
Hylodendron_c	AB
Sindora_c	B
Copaifera_c	B
Sindoropsis_c	B
Detarium_c	A
Tessmannia_c	A
Baikiaea_c	A
Brandzeia_c	A
Neoapaloxylon_c	B
Daniellia_c	A
Goniorrhachis_c	A
Barnebydendron_c	B
Schotia_c	A
Cercis_c	A
Adenolobus_c	A
Gigasiphon_c	A
Tylosema_c	A
Lasiobema_c	A
Phanera_c	A
Lysiphyllum_c	A
Barklya_c	AB
Piliostigma_c	A
Bauhinia_c	AB
Brenierea_c	AB
Griffonia_c	A
Xanthophyllum_P	A
Moutabea_P	A
Barnhartia_P	A
Diclidanthera_P	A
Eriandra_P	AB
Carpolobia_P	A
Atroxima_P	A
Bredemeyera_P	A
Comesperma_P	A
Polygala_P	A
Monnina_P	A
Salomonia_P	A
Muraltia_P	A
Securidaca_P	A
Quillaja_Q	A
Recchia_S	A
Cadellia_S	A
Suriana_S	A
Guilfoylia_S	A
Stylobasium_S	A
Bulnesia_OZ	-
