# Supplementary material for: Reconstructing an historical pollination syndrome: keel flowers
Source: BMC Ecol Evol. 2022 Apr 12;22:45. doi: 10.1186/s12862-022-02003-y (PMC9004149; doi:10.1186/s12862-022-02003-y)
Supplement: Supplementary file 7 — Additional file 7. S7. Input matrix for presence or absence of enclosed reproductive organs analysis. [file 12862_2022_2003_MOESM7_ESM.txt]

[Additional material, S11- Input matrix for presence or absence of enclosed reproductive organs analysis]
Viola_OM	-
Celastrus_OCE	-
Oxalis_OO	-
Corynocarpus_OC	-
Coriaria_OC	-
Cucumis_OC	-
Bolbostemma_OC	-
Datisca_OC	-
Tetrameles_OC	-
Octomeles_OC	-
Hillebrandia_OC	-
Begonia_OC	-
Anisophyllea_OC	-
Combretocarpus_OC	-
Nothofagus_OF	-
Quercus_OF	-
Castanea_OF	-
Casuarina_OF	-
Gymnostoma_OF	-
Ticodendron_OF	-
Betula_OF	-
Alnus_OF	-
Platycarya_OF	-
Juglans_OF	-
Myrica_OF	-
Morella_OF	-
Elaeagnus_OR	-
Hippophae_OR	-
Rhamnus_OR	-
Spyridium_OR	-
Barbeya_OR	-
Dirachma_OR	-
Zelkova_OR	-
Ulmus_OR	-
Urera_OR	-
Urtica_OR	-
Morus_OR	-
Ficus_OR	-
Cannabis_OR	-
Humulus_OR	-
Fragaria_OR	-
Prunus_OR	-
Duparquetia_c	B
Dialium_c	B
Mendoravia_c	B
Storckiella_c	B
Labichea_c	B
Petalostylis_c	B
Distemonanthus_c	B
Apuleia_c	B
Dicorynia_c	B
Zenia_c	B
Martiodendron_c	B
Koompassia_c	B
Poeppigia_c	B
Eligmocarpus_c	B
Baudouinia_c	B
Pentaclethra_m	B
Chidlowia_c	B
Adenanthera_m	B
Sympetalandra_c	B
Tetrapleura_m	B
Amblygonocarpus_m	B
Piptadeniastrum_m	B
Elephantorrhiza_m	B
Entada_m	B
Fillaeopsis_m	B
Schleinitzia_m	B
Desmanthus_m	B
Kanaloa_m	B
Viguieranthus_m	B
Neptunia_m	B
Prosopidastrum_m	B
Anadenanthera_m	B
Stryphnodendron_m	B
Parapiptadenia_m	B
Hydrochorea_m	B
Pseudopiptadenia_m	B
Microlobius_m	B
Albizia_m	B
Inga_m	B
Faidherbia_m	B
Cojoba_m	B
Lysiloma_m	B
Havardia_m	B
Ebenopsis_m	B
Pithecellobium_m	B
Paraserianthes_m	B
Leucochloron_m	B
Zygia_m	B
Blanchetiodendron_m	-
Pseudosamanea_m	B
Cedrelinga_m	B
Archidendron_m	B
Pararchidendron_m	B
Chloroleucon_m	B
Cathormion_m	B
Abarema_m	B
Enterolobium_m	B
Samanea_m	B
Thailentadopsis_m	B
Sphinga_m	B
Macrosamanea_m	B
Zapoteca_m	B
Calliandra_m	B
Mimosa_m	B
Adenopodia_m	B
Piptadenia_m	B
Indopiptadenia_m	B
Leucaena_m	B
Acacia_m	B
Dichrostachys_m	B
Alantsilodendron_m	B
Calliandropsis_m	B
Newtonia_m	B
Cylicodiscus_m	B
Mimozyganthus_m	B
Piptadeniopsis_m	-
Prosopis_m	B
Xerocladia_m	B
Plathymenia_m	-
Calpocalyx_m	B
Xylia_m	B
Pseudoprosopis_m	B
Erythrophleum_c	B
Pachyelasma_c	B
Dinizia_c	B
Mora_c	B
Stachyothyrsus_c	B
Burkea_c	B
Dimorphandra_c	B
Campsiandra_c	B
Arapatiella_c	B
Tachigali_c	B
Jacqueshuberia_c	B
Bussea_c	B
Peltophorum_c	B
Schizolobium_c	B
Parkinsonia_c	B
Colvillea_c	B
Parkia_m	B
Cenostigma_c	B
Lemuropisum_c	B
Delonix_c	B
Conzattia_c	B
Diptychandra_c	B
Moldenhawera_c	B
Recordoxylon_c	B
Cordeauxia_c	B
Stuhlmannia_c	B
Mezoneuron_c	B
Pterolobium_c	B
Guilandina_c	B
Moullava_c	B
Lophocarpinia_c	B
Haematoxylum_c	B
Caesalpinia_c	B
Coulteria_c	AB
Tara_c	AB
Pomaria_c	AB
Poincianella_c	B
Erythrostemon_c	B
Stenodrepanum_c	B
Zuccagnia_c	B
Hoffmannseggia_c	B
Balsamocarpon_c	B
Stahlia_c	B
Libidibia_c	B
Pterogyne_c	B
Melanoxylon_c	B
Batesia_c	B
Vouacapoua_c	B
Chamaecrista_c	B
Senna_c	B
Cassia_c	B
Umtiza_c	B
Gymnocladus_c	B
Gleditsia_c	B
Arcoa_c	B
Ceratonia_c	B
Acrocarpus_c	B
Tetrapterocarpon_c	B
Styphnolobium_pap	A
Cladrastis_pap	A
Pickeringia_pap	A
Calia_pap	-
Sophora_pap	AB
Lecointea_pap	AB
Holocalyx_pap	B
Exostyles_pap	B
Uribea_pap	A
Harleyodendron_pap	B
Zollernia_pap	AB
Amphimas_pap	B
Pericopsis_pap	A
Poecilanthe_pap	A
Harpalyce_pap	A
Cyclolobium_pap	A
Hovea_pap	A
Lamprolobium_pap	A
Plagiocarpus_pap	A
Templetonia_pap	A
Brongniartia_pap	A
Camoensia_pap	B
Clathrotropis_pap	A
Bowdichia_pap	-
Diplotropis_pap	A
Dicraeopetalum_pap	B
Platycelyphium_pap	-
Bolusanthus_pap	A
Ammodendron_pap	A
Ammopiptanthus_pap	A
Piptanthus_pap	A
Anagyris_pap	A
Thermopsis_pap	A
Baptisia_pap	A
Euchresta_pap	A
Maackia_pap	A
Salweenia_pap	A
Cadia_pap	B
Cyclopia_pap	A
Podalyria_pap	A
Amphithalea_pap	A
Stirtonanthus_pap	A
Xiphotheca_pap	A
Liparia_pap	A
Calpurnia_pap	A
Virgilia_pap	A
Bolusia_pap	A
Crotalaria_pap	A
Lotononis_pap	A
Pearsonia_pap	A
Robynsiophyton_pap	A
Rothia_pap	A
Lebeckia_pap	A
Spartidium_pap	A
Wiborgia_pap	A
Aspalathus_pap	A
Rafnia_pap	A
Melolobium_pap	A
Polhillia_pap	A
Lupinus_pap	A
Adenocarpus_pap	A
Stauracanthus_pap	A
Ulex_pap	A
Genista_pap	A
Echinospartum_pap	A
Spartium_pap	A
Petteria_pap	A
Argyrocytisus_pap	A
Calicotome_pap	A
Cytisus_pap	A
Cytisophyllum_pap	A
Laburnum_pap	A
Retama_pap	A
Erinacea_pap	A
Argyrolobium_pap	A
Anarthrophyllum_pap	A
Dichilus_pap	A
Ormosia_pap	AB
Panurea_pap	-
Spirotropis_pap	A
Acosmium_pap	B
Machaerium_pap	A
Dalbergia_pap	A
Weberbauerella_pap	A
Pictetia_pap	A
Peltiera_pap	A
Ormocarpopsis_pap	A
Ormocarpum_pap	A
Diphysa_pap	A
Aeschynomene_pap	A
Smithia_pap	A
Cyclocarpa_pap	A
Soemmeringia_pap	A
Kotschya_pap	A
Humularia_pap	A
Geissaspis_pap	A
Bryaspis_pap	A
Platymiscium_pap	A
Cranocarpus_pap	A
Brya_pap	A
Platypodium_pap	A
Paramachaerium_pap	A
Pterocarpus_pap	A
Etaballia_pap	B
Maraniona_pap	A
Ramorinoa_pap	A
Centrolobium_pap	A
Tipuana_pap	A
Inocarpus_pap	B
Grazielodendron_pap	A
Stylosanthes_pap	A
Arachis_pap	A
Chapmannia_pap	A
Fissicalyx_pap	A
Fiebrigiella_pap	-
Cascaronia_pap	-
Geoffroea_pap	-
Riedeliella_pap	B
Discolobium_pap	A
Adesmia_pap	A
Poiretia_pap	A
Zornia_pap	A
Amicia_pap	A
Chaetocalyx_pap	A
Nissolia_pap	A
Psorothamnus_pap	A
Marina_pap	A
Dalea_pap	AB
Apoplanesia_pap	B
Amorpha_pap	B
Parryella_pap	B
Errazurizia_pap	B
Eysenhardtia_pap	B
Gompholobium_pap	A
Isotropis_pap	A
Sphaerolobium_pap	A
Callistachys_pap	A
Phyllota_pap	A
Leptosema_pap	A
Dillwynia_pap	A
Urodon_pap	A
Euchilopsis_pap	A
Pultenaea_pap	A
Jacksonia_pap	A
Aotus_pap	A
Gastrolobium_pap	A
Brachysema_pap	A
Oxylobium_pap	A
Nemcia_pap	A
Mirbelia_pap	A
Latrobea_pap	A
Almaleea_pap	A
Eutaxia_pap	A
Stonesiella_pap	A
Chorizema_pap	A
Podolobium_pap	A
Erichsenia_pap	A
Viminaria_pap	A
Goodia_pap	A
Platylobium_pap	A
Muelleranthus_pap	A
Ptychosema_pap	A
Aenictophyton_pap	A
Daviesia_pap	A
Indigofera_pap	A
Dunbaria_pap	A
Phylloxylon_pap	A
Vaughania_pap	A
Rhynchotropis_pap	A
Indigastrum_pap	A
Cyamopsis_pap	A
Microcharis_pap	A
Centrosema_pap	A
Clitoria_pap	A
Dalbergiella_pap	A
Dewevrea_pap	A
Platycyamus_pap	A
Austrosteenisia_pap	A
Apios_pap	A
Butea_pap	A
Adenodolichos_pap	A
Flemingia_pap	A
Bolusafra_pap	A
Rhynchosia_pap	A
Paracalyx_pap	A
Eriosema_pap	A
Cajanus_pap	A
Spathionema_pap	A
Vatovaea_pap	A
Lablab_pap	A
Dipogon_pap	A
Dolichopsis_pap	A
Strophostyles_pap	A
Mysanthus_pap	A
Macroptilium_pap	A
Ramirezella_pap	-
Oxyrhynchus_pap	A
Phaseolus_pap	A
Physostigma_pap	A
Vigna_pap	A
Sphenostylis_pap	A
Decorsea_pap	A
Macrotyloma_pap	A
Dolichos_pap	A
Nesphostylis_pap	A
Alistilus_pap	A
Wajira_pap	A
Strongylodon_pap	A
Afgekia_pap	A
Spatholobus_pap	A
Dumasia_pap	A
Neorautanenia_pap	A
Pachyrhizus_pap	A
Pseudeminia_pap	A
Pseudovigna_pap	A
Calopogonium_pap	A
Neonotonia_pap	A
Pueraria_pap	A
Pediomelum_pap	A
Rupertia_pap	A
Psoralidium_pap	A
Orbexilum_pap	A
Hoita_pap	A
Otholobium_pap	A
Psoralea_pap	A
Cullen_pap	A
Bituminaria_pap	A
Ophrestia_pap	A
Glycine_pap	A
Phylacium_pap	A
Teramnus_pap	A
Amphicarpaea_pap	AB
Cologania_pap	A
Otoptera_pap	A
Psophocarpus_pap	A
Erythrina_pap	A
Kummerowia_pap	A
Lespedeza_pap	A
Campylotropis_pap	A
Desmodium_pap	A
Hylodesmum_pap	A
Phyllodium_pap	A
Dendrolobium_pap	A
Tadehagi_pap	A
Alysicarpus_pap	A
Codoriocalyx_pap	A
Uraria_pap	A
Christia_pap	A
Pseudarthria_pap	A
Craspedolobium_pap	A
Cochlianthus_pap	A
Mucuna_pap	A
Vandasina_pap	A
Shuteria_pap	A
Kennedia_pap	A
Hardenbergia_pap	A
Kunstleria_pap	A
Disynstemon_pap	A
Abrus_pap	A
Hesperothamnus_pap	A
Millettia_pap	A
Philenoptera_pap	A
Leptoderris_pap	A
Deguelia_pap	A
Pongamiopsis_pap	A
Piscidia_pap	A
Fordia_pap	A
Apurimacia_pap	A
Mundulea_pap	A
Ptycholobium_pap	A
Chadsia_pap	A
Tephrosia_pap	A
Derris_pap	A
Paraderris_pap	A
Muellera_pap	A
Lonchocarpus_pap	A
Canavalia_pap	A
Galactia_pap	A
Rhodopis_pap	A
Dioclea_pap	A
Craibia_pap	A
Xeroderris_pap	A
Aganope_pap	A
Ostryocarpus_pap	-
Callerya_pap	A
Glycyrrhiza_pap	A
Chesneya_pap	A
Tibetia_pap	A
Gueldenstaedtia_pap	A
Alhagi_pap	A
Sartoria_pap	A
Hedysarum_pap	A
Onobrychis_pap	A
Corethrodendron_pap	A
Eversmannia_pap	A
Taverniera_pap	A
Ebenus_pap	A
Sulla_pap	A
Caragana_pap	A
Calophaca_pap	A
Halimodendron_pap	A
Erophaca_pap	-
Oxytropis_pap	A
Barnebyella_pap	-
Astragalus_pap	A
Biserrula_pap	A
Eremosparton_pap	A
Smirnowia_pap	A
Sphaerophysa_pap	A
Oreophysa_pap	-
Colutea_pap	A
Sutherlandia_pap	A
Lessertia_pap	A
Montigena_pap	A
Swainsona_pap	A
Clianthus_pap	A
Carmichaelia_pap	A
Parochetus_pap	A
Galega_pap	A
Lens_pap	A
Vicia_pap	A
Pisum_pap	A
Vavilovia_pap	A
Lathyrus_pap	A
Trifolium_pap	A
Ononis_pap	A
Trigonella_pap	A
Melilotus_pap	A
Medica_pap	A
Cicer_pap	A
Endosamara_pap	A
Wisteria_pap	A
Lennea_pap	A
Poitea_pap	A
Gliricidia_pap	A
Hebestigma_pap	A
Robinia_pap	A
Olneya_pap	A
Genistidium_pap	A
Peteria_pap	A
Coursetia_pap	A
Sphinctospermum_pap	A
Anthyllis_pap	A
Ornithopus_pap	A
Lotus_pap	A
Hammatolobium_pap	A
Dorycnium_pap	A
Coronilla_pap	A
Securigera_pap	A
Hippocrepis_pap	A
Sesbania_pap	A
Hypocalyptus_pap	A
Dalhousiea_pap	A
Baphiopsis_pap	B
Leucomphalos_pap	A
Baphia_pap	A
Airyantha_pap	B
Vataireopsis_pap	A
Andira_pap	A
Hymenolobium_pap	A
Aldina_pap	B
Sweetia_pap	-
Luetzelburgia_pap	A
Vatairea_pap	A
Ateleia_pap	B
Cyathostegia_pap	B
Trischidium_pap	B
Candolleodendron_pap	B
Swartzia_pap	B
Bobgunnia_pap	B
Alexa_pap	B
Castanospermum_pap	B
Xanthocercis_pap	B
Angylocalyx_pap	B
Monopteryx_pap	B
Taralea_pap	A
Pterodon_pap	A
Dipteryx_pap	A
Dussia_pap	A
Myrospermum_pap	AB
Myrocarpus_pap	B
Myroxylon_pap	B
Amburana_pap	B
Mildbraediodendron_pap	B
Cordyla_pap	B
Brodriguesia_c	B
Intsia_c	B
Afzelia_c	B
Polystemonanthus_c	B
Dicymbe_c	B
Paloveopsis_c	B
Heterostemon_c	B
Macrolobium_c	B
Ecuadendron_c	B
Brownea_c	B
Browneopsis_c	B
Paloue_c	B
Elizabetha_c	B
Librevillea_c	B
Gilbertiodendron_c	B
Plagiosiphon_c	B
Didelotia_c	B
Pellegriniodendron_c	B
Microberlinia_c	B
Aphanocalyx_c	B
Icuria_c	B
Tetraberlinia_c	B
Bikinia_c	B
Brachystegia_c	B
Julbernardia_c	B
Berlinia_c	B
Oddoniodendron_c	B
Englerodendron_c	B
Isoberlinia_c	B
Anthonotha_c	B
Tamarindus_c	B
Loesenera_c	B
Talbotiella_c	B
Leonardoxa_c	B
Amherstia_c	B
Cryptosepalum_c	B
Paramacrolobium_c	B
Scorodophloeus_c	B
Hymenostegia_c	B
Micklethwaitia_c	-
Zenkerella_c	B
Lebruniodendron_c	B
Crudia_c	B
Neochevalierodendron_c	B
Normandiodendron_c	B
Cynometra_c	B
Maniltoa_c	B
Humboldtia_c	B
Lysidice_c	B
Endertia_c	B
Saraca_c	B
Colophospermum_c	B
Hardwickia_c	B
Prioria_c	B
Gossweilerodendron_c	B
Kingiodendron_c	B
Oxystigma_c	B
Peltogyne_c	B
Guibourtia_c	B
Hymenaea_c	B
Augouardia_c	B
Stemonocoleus_c	B
Eperua_c	B
Eurypetalum_c	B
Gilletiodendron_c	B
Hylodendron_c	B
Sindora_c	B
Copaifera_c	B
Sindoropsis_c	B
Detarium_c	B
Tessmannia_c	B
Baikiaea_c	B
Brandzeia_c	B
Neoapaloxylon_c	B
Daniellia_c	B
Goniorrhachis_c	B
Barnebydendron_c	B
Schotia_c	B
Cercis_c	A
Adenolobus_c	B
Gigasiphon_c	B
Tylosema_c	B
Lasiobema_c	-
Phanera_c	B
Lysiphyllum_c	B
Barklya_c	B
Piliostigma_c	B
Bauhinia_c	B
Brenierea_c	B
Griffonia_c	B
Xanthophyllum_P	AB
Moutabea_P	AB
Barnhartia_P	A
Diclidanthera_P	A
Eriandra_P	A
Carpolobia_P	AB
Atroxima_P	B
Bredemeyera_P	A
Comesperma_P	A
Polygala_P	A
Monnina_P	A
Salomonia_P	A
Muraltia_P	A
Securidaca_P	A
Quillaja_Q	B
Recchia_S	B
Cadellia_S	B
Suriana_S	B
Guilfoylia_S	B
Stylobasium_S	B
Bulnesia_OZ	-
