# Supplementary material for: Reconstructing an historical pollination syndrome: keel flowers
Source: BMC Ecol Evol. 2022 Apr 12;22:45. doi: 10.1186/s12862-022-02003-y (PMC9004149; doi:10.1186/s12862-022-02003-y)
Supplement: Supplementary file 8 — Additional file 8. S8. Input matrix for presence or absence of a bilateral symmetry analysis. [file 12862_2022_2003_MOESM8_ESM.txt]

[Additional material, S12- Input matrix for presence or absence of a bilateral symmetry analysis]
Viola_OM	-
Celastrus_OCE	-
Oxalis_OO	-
Corynocarpus_OC	-
Coriaria_OC	-
Cucumis_OC	-
Bolbostemma_OC	-
Datisca_OC	-
Tetrameles_OC	-
Octomeles_OC	-
Hillebrandia_OC	-
Begonia_OC	-
Anisophyllea_OC	-
Combretocarpus_OC	-
Nothofagus_OF	-
Quercus_OF	-
Castanea_OF	-
Casuarina_OF	-
Gymnostoma_OF	-
Ticodendron_OF	-
Betula_OF	-
Alnus_OF	-
Platycarya_OF	-
Juglans_OF	-
Myrica_OF	-
Morella_OF	-
Elaeagnus_OR	-
Hippophae_OR	-
Rhamnus_OR	-
Spyridium_OR	-
Barbeya_OR	-
Dirachma_OR	-
Zelkova_OR	-
Ulmus_OR	-
Urera_OR	-
Urtica_OR	-
Morus_OR	-
Ficus_OR	-
Cannabis_OR	-
Humulus_OR	-
Fragaria_OR	-
Prunus_OR	-
Duparquetia_c	B
Dialium_c	A
Mendoravia_c	A
Storckiella_c	A
Labichea_c	B
Petalostylis_c	B
Distemonanthus_c	B
Apuleia_c	A
Dicorynia_c	B
Zenia_c	A
Martiodendron_c	B
Koompassia_c	A
Poeppigia_c	B
Eligmocarpus_c	B
Baudouinia_c	A
Pentaclethra_m	A
Chidlowia_c	AB
Adenanthera_m	A
Sympetalandra_c	A
Tetrapleura_m	A
Amblygonocarpus_m	A
Piptadeniastrum_m	A
Elephantorrhiza_m	A
Entada_m	A
Fillaeopsis_m	A
Schleinitzia_m	A
Desmanthus_m	A
Kanaloa_m	A
Viguieranthus_m	-
Neptunia_m	A
Prosopidastrum_m	A
Anadenanthera_m	A
Stryphnodendron_m	A
Parapiptadenia_m	A
Hydrochorea_m	A
Pseudopiptadenia_m	A
Microlobius_m	A
Albizia_m	A
Inga_m	A
Faidherbia_m	A
Cojoba_m	A
Lysiloma_m	A
Havardia_m	A
Ebenopsis_m	A
Pithecellobium_m	A
Paraserianthes_m	A
Leucochloron_m	A
Zygia_m	A
Blanchetiodendron_m	-
Pseudosamanea_m	A
Cedrelinga_m	A
Archidendron_m	A
Pararchidendron_m	A
Chloroleucon_m	A
Cathormion_m	A
Abarema_m	A
Enterolobium_m	A
Samanea_m	A
Thailentadopsis_m	A
Sphinga_m	A
Macrosamanea_m	A
Zapoteca_m	A
Calliandra_m	A
Mimosa_m	A
Adenopodia_m	A
Piptadenia_m	A
Indopiptadenia_m	A
Leucaena_m	A
Acacia_m	A
Dichrostachys_m	A
Alantsilodendron_m	A
Calliandropsis_m	A
Newtonia_m	A
Cylicodiscus_m	A
Mimozyganthus_m	A
Piptadeniopsis_m	A
Prosopis_m	A
Xerocladia_m	A
Plathymenia_m	A
Calpocalyx_m	A
Xylia_m	A
Pseudoprosopis_m	A
Erythrophleum_c	A
Pachyelasma_c	A
Dinizia_c	A
Mora_c	AB
Stachyothyrsus_c	A
Burkea_c	A
Dimorphandra_c	B
Campsiandra_c	AB
Arapatiella_c	A
Tachigali_c	A
Jacqueshuberia_c	A
Bussea_c	B
Peltophorum_c	B
Schizolobium_c	A
Parkinsonia_c	B
Colvillea_c	B
Parkia_m	A
Cenostigma_c	AB
Lemuropisum_c	A
Delonix_c	B
Conzattia_c	A
Diptychandra_c	A
Moldenhawera_c	A
Recordoxylon_c	A
Cordeauxia_c	A
Stuhlmannia_c	A
Mezoneuron_c	B
Pterolobium_c	A
Guilandina_c	B
Moullava_c	B
Lophocarpinia_c	B
Haematoxylum_c	AB
Caesalpinia_c	B
Coulteria_c	B
Tara_c	B
Pomaria_c	B
Poincianella_c	B
Erythrostemon_c	B
Stenodrepanum_c	B
Zuccagnia_c	B
Hoffmannseggia_c	B
Balsamocarpon_c	B
Stahlia_c	A
Libidibia_c	B
Pterogyne_c	A
Melanoxylon_c	A
Batesia_c	A
Vouacapoua_c	A
Chamaecrista_c	B
Senna_c	AB
Cassia_c	B
Umtiza_c	A
Gymnocladus_c	A
Gleditsia_c	A
Arcoa_c	A
Ceratonia_c	A
Acrocarpus_c	AB
Tetrapterocarpon_c	A
Styphnolobium_pap	B
Cladrastis_pap	B
Pickeringia_pap	B
Calia_pap	B
Sophora_pap	B
Lecointea_pap	AB
Holocalyx_pap	A
Exostyles_pap	A
Uribea_pap	B
Harleyodendron_pap	A
Zollernia_pap	B
Amphimas_pap	A
Pericopsis_pap	B
Poecilanthe_pap	B
Harpalyce_pap	B
Cyclolobium_pap	B
Hovea_pap	B
Lamprolobium_pap	B
Plagiocarpus_pap	B
Templetonia_pap	B
Brongniartia_pap	B
Camoensia_pap	B
Clathrotropis_pap	B
Bowdichia_pap	B
Diplotropis_pap	B
Dicraeopetalum_pap	A
Platycelyphium_pap	B
Bolusanthus_pap	B
Ammodendron_pap	B
Ammopiptanthus_pap	B
Piptanthus_pap	B
Anagyris_pap	B
Thermopsis_pap	B
Baptisia_pap	B
Euchresta_pap	B
Maackia_pap	B
Salweenia_pap	B
Cadia_pap	A
Cyclopia_pap	B
Podalyria_pap	B
Amphithalea_pap	B
Stirtonanthus_pap	B
Xiphotheca_pap	B
Liparia_pap	B
Calpurnia_pap	B
Virgilia_pap	B
Bolusia_pap	B
Crotalaria_pap	B
Lotononis_pap	B
Pearsonia_pap	B
Robynsiophyton_pap	B
Rothia_pap	B
Lebeckia_pap	B
Spartidium_pap	B
Wiborgia_pap	B
Aspalathus_pap	B
Rafnia_pap	B
Melolobium_pap	B
Polhillia_pap	B
Lupinus_pap	B
Adenocarpus_pap	B
Stauracanthus_pap	B
Ulex_pap	B
Genista_pap	B
Echinospartum_pap	B
Spartium_pap	B
Petteria_pap	B
Argyrocytisus_pap	B
Calicotome_pap	B
Cytisus_pap	B
Cytisophyllum_pap	B
Laburnum_pap	B
Retama_pap	B
Erinacea_pap	B
Argyrolobium_pap	B
Anarthrophyllum_pap	B
Dichilus_pap	B
Ormosia_pap	B
Panurea_pap	B
Spirotropis_pap	B
Acosmium_pap	A
Machaerium_pap	B
Dalbergia_pap	B
Weberbauerella_pap	B
Pictetia_pap	B
Peltiera_pap	B
Ormocarpopsis_pap	B
Ormocarpum_pap	B
Diphysa_pap	B
Aeschynomene_pap	B
Smithia_pap	B
Cyclocarpa_pap	B
Soemmeringia_pap	B
Kotschya_pap	B
Humularia_pap	B
Geissaspis_pap	B
Bryaspis_pap	B
Platymiscium_pap	B
Cranocarpus_pap	B
Brya_pap	B
Platypodium_pap	B
Paramachaerium_pap	B
Pterocarpus_pap	B
Etaballia_pap	A
Maraniona_pap	B
Ramorinoa_pap	B
Centrolobium_pap	B
Tipuana_pap	B
Inocarpus_pap	A
Grazielodendron_pap	B
Stylosanthes_pap	B
Arachis_pap	B
Chapmannia_pap	B
Fissicalyx_pap	B
Fiebrigiella_pap	B
Cascaronia_pap	B
Geoffroea_pap	B
Riedeliella_pap	A
Discolobium_pap	B
Adesmia_pap	B
Poiretia_pap	B
Zornia_pap	B
Amicia_pap	B
Chaetocalyx_pap	B
Nissolia_pap	B
Psorothamnus_pap	B
Marina_pap	B
Dalea_pap	B
Apoplanesia_pap	A
Amorpha_pap	B
Parryella_pap	A
Errazurizia_pap	A
Eysenhardtia_pap	A
Gompholobium_pap	B
Isotropis_pap	B
Sphaerolobium_pap	B
Callistachys_pap	B
Phyllota_pap	B
Leptosema_pap	B
Dillwynia_pap	B
Urodon_pap	B
Euchilopsis_pap	B
Pultenaea_pap	B
Jacksonia_pap	B
Aotus_pap	B
Gastrolobium_pap	B
Brachysema_pap	B
Oxylobium_pap	B
Nemcia_pap	B
Mirbelia_pap	B
Latrobea_pap	B
Almaleea_pap	B
Eutaxia_pap	B
Stonesiella_pap	B
Chorizema_pap	B
Podolobium_pap	B
Erichsenia_pap	B
Viminaria_pap	B
Goodia_pap	B
Platylobium_pap	B
Muelleranthus_pap	B
Ptychosema_pap	B
Aenictophyton_pap	B
Daviesia_pap	B
Indigofera_pap	B
Dunbaria_pap	B
Phylloxylon_pap	B
Vaughania_pap	B
Rhynchotropis_pap	B
Indigastrum_pap	B
Cyamopsis_pap	B
Microcharis_pap	B
Centrosema_pap	B
Clitoria_pap	B
Dalbergiella_pap	B
Dewevrea_pap	B
Platycyamus_pap	B
Austrosteenisia_pap	B
Apios_pap	B
Butea_pap	B
Adenodolichos_pap	B
Flemingia_pap	B
Bolusafra_pap	B
Rhynchosia_pap	B
Paracalyx_pap	B
Eriosema_pap	B
Cajanus_pap	B
Spathionema_pap	B
Vatovaea_pap	B
Lablab_pap	B
Dipogon_pap	B
Dolichopsis_pap	B
Strophostyles_pap	B
Mysanthus_pap	B
Macroptilium_pap	B
Ramirezella_pap	B
Oxyrhynchus_pap	B
Phaseolus_pap	B
Physostigma_pap	B
Vigna_pap	B
Sphenostylis_pap	B
Decorsea_pap	B
Macrotyloma_pap	B
Dolichos_pap	B
Nesphostylis_pap	B
Alistilus_pap	B
Wajira_pap	B
Strongylodon_pap	B
Afgekia_pap	B
Spatholobus_pap	B
Dumasia_pap	B
Neorautanenia_pap	B
Pachyrhizus_pap	B
Pseudeminia_pap	B
Pseudovigna_pap	B
Calopogonium_pap	B
Neonotonia_pap	B
Pueraria_pap	B
Pediomelum_pap	B
Rupertia_pap	B
Psoralidium_pap	B
Orbexilum_pap	B
Hoita_pap	B
Otholobium_pap	B
Psoralea_pap	B
Cullen_pap	B
Bituminaria_pap	B
Ophrestia_pap	B
Glycine_pap	B
Phylacium_pap	B
Teramnus_pap	B
Amphicarpaea_pap	AB
Cologania_pap	B
Otoptera_pap	B
Psophocarpus_pap	B
Erythrina_pap	B
Kummerowia_pap	B
Lespedeza_pap	B
Campylotropis_pap	B
Desmodium_pap	B
Hylodesmum_pap	B
Phyllodium_pap	B
Dendrolobium_pap	B
Tadehagi_pap	B
Alysicarpus_pap	B
Codoriocalyx_pap	B
Uraria_pap	B
Christia_pap	B
Pseudarthria_pap	B
Craspedolobium_pap	B
Cochlianthus_pap	B
Mucuna_pap	B
Vandasina_pap	B
Shuteria_pap	B
Kennedia_pap	B
Hardenbergia_pap	B
Kunstleria_pap	B
Disynstemon_pap	B
Abrus_pap	B
Hesperothamnus_pap	B
Millettia_pap	B
Philenoptera_pap	B
Leptoderris_pap	B
Deguelia_pap	B
Pongamiopsis_pap	B
Piscidia_pap	B
Fordia_pap	B
Apurimacia_pap	B
Mundulea_pap	B
Ptycholobium_pap	B
Chadsia_pap	B
Tephrosia_pap	B
Derris_pap	B
Paraderris_pap	B
Muellera_pap	B
Lonchocarpus_pap	B
Canavalia_pap	B
Galactia_pap	B
Rhodopis_pap	B
Dioclea_pap	B
Craibia_pap	B
Xeroderris_pap	B
Aganope_pap	B
Ostryocarpus_pap	B
Callerya_pap	B
Glycyrrhiza_pap	B
Chesneya_pap	B
Tibetia_pap	B
Gueldenstaedtia_pap	B
Alhagi_pap	B
Sartoria_pap	B
Hedysarum_pap	B
Onobrychis_pap	B
Corethrodendron_pap	B
Eversmannia_pap	B
Taverniera_pap	B
Ebenus_pap	B
Sulla_pap	B
Caragana_pap	B
Calophaca_pap	B
Halimodendron_pap	B
Erophaca_pap	B
Oxytropis_pap	B
Barnebyella_pap	B
Astragalus_pap	B
Biserrula_pap	B
Eremosparton_pap	B
Smirnowia_pap	B
Sphaerophysa_pap	B
Oreophysa_pap	B
Colutea_pap	B
Sutherlandia_pap	B
Lessertia_pap	B
Montigena_pap	B
Swainsona_pap	B
Clianthus_pap	B
Carmichaelia_pap	B
Parochetus_pap	B
Galega_pap	B
Lens_pap	B
Vicia_pap	B
Pisum_pap	B
Vavilovia_pap	B
Lathyrus_pap	B
Trifolium_pap	B
Ononis_pap	B
Trigonella_pap	B
Melilotus_pap	B
Medica_pap	B
Cicer_pap	B
Endosamara_pap	B
Wisteria_pap	B
Lennea_pap	B
Poitea_pap	B
Gliricidia_pap	B
Hebestigma_pap	B
Robinia_pap	B
Olneya_pap	B
Genistidium_pap	B
Peteria_pap	B
Coursetia_pap	B
Sphinctospermum_pap	B
Anthyllis_pap	B
Ornithopus_pap	B
Lotus_pap	B
Hammatolobium_pap	B
Dorycnium_pap	B
Coronilla_pap	B
Securigera_pap	B
Hippocrepis_pap	B
Sesbania_pap	B
Hypocalyptus_pap	B
Dalhousiea_pap	B
Baphiopsis_pap	AB
Leucomphalos_pap	B
Baphia_pap	B
Airyantha_pap	B
Vataireopsis_pap	B
Andira_pap	B
Hymenolobium_pap	B
Aldina_pap	A
Sweetia_pap	B
Luetzelburgia_pap	B
Vatairea_pap	B
Ateleia_pap	B
Cyathostegia_pap	B
Trischidium_pap	B
Candolleodendron_pap	B
Swartzia_pap	B
Bobgunnia_pap	B
Alexa_pap	B
Castanospermum_pap	B
Xanthocercis_pap	B
Angylocalyx_pap	B
Monopteryx_pap	B
Taralea_pap	B
Pterodon_pap	B
Dipteryx_pap	B
Dussia_pap	B
Myrospermum_pap	B
Myrocarpus_pap	A
Myroxylon_pap	B
Amburana_pap	B
Mildbraediodendron_pap	A
Cordyla_pap	A
Brodriguesia_c	A
Intsia_c	B
Afzelia_c	B
Polystemonanthus_c	B
Dicymbe_c	B
Paloveopsis_c	A
Heterostemon_c	B
Macrolobium_c	B
Ecuadendron_c	B
Brownea_c	B
Browneopsis_c	A
Paloue_c	B
Elizabetha_c	AB
Librevillea_c	-
Gilbertiodendron_c	B
Plagiosiphon_c	B
Didelotia_c	B
Pellegriniodendron_c	B
Microberlinia_c	B
Aphanocalyx_c	B
Icuria_c	B
Tetraberlinia_c	B
Bikinia_c	B
Brachystegia_c	B
Julbernardia_c	B
Berlinia_c	B
Oddoniodendron_c	A
Englerodendron_c	A
Isoberlinia_c	A
Anthonotha_c	AB
Tamarindus_c	B
Loesenera_c	B
Talbotiella_c	A
Leonardoxa_c	AB
Amherstia_c	B
Cryptosepalum_c	B
Paramacrolobium_c	B
Scorodophloeus_c	A
Hymenostegia_c	B
Micklethwaitia_c	-
Zenkerella_c	AB
Lebruniodendron_c	A
Crudia_c	A
Neochevalierodendron_c	B
Normandiodendron_c	-
Cynometra_c	AB
Maniltoa_c	A
Humboldtia_c	B
Lysidice_c	B
Endertia_c	B
Saraca_c	A
Colophospermum_c	A
Hardwickia_c	A
Prioria_c	A
Gossweilerodendron_c	A
Kingiodendron_c	B
Oxystigma_c	A
Peltogyne_c	B
Guibourtia_c	A
Hymenaea_c	A
Augouardia_c	A
Stemonocoleus_c	-
Eperua_c	AB
Eurypetalum_c	B
Gilletiodendron_c	A
Hylodendron_c	A
Sindora_c	B
Copaifera_c	A
Sindoropsis_c	B
Detarium_c	B
Tessmannia_c	A
Baikiaea_c	A
Brandzeia_c	A
Neoapaloxylon_c	A
Daniellia_c	B
Goniorrhachis_c	B
Barnebydendron_c	-
Schotia_c	B
Cercis_c	B
Adenolobus_c	B
Gigasiphon_c	B
Tylosema_c	B
Lasiobema_c	B
Phanera_c	B
Lysiphyllum_c	B
Barklya_c	B
Piliostigma_c	B
Bauhinia_c	B
Brenierea_c	A
Griffonia_c	AB
Xanthophyllum_P	B
Moutabea_P	B
Barnhartia_P	A
Diclidanthera_P	A
Eriandra_P	A
Carpolobia_P	B
Atroxima_P	B
Bredemeyera_P	B
Comesperma_P	B
Polygala_P	B
Monnina_P	B
Salomonia_P	B
Muraltia_P	B
Securidaca_P	B
Quillaja_Q	A
Recchia_S	A
Cadellia_S	A
Suriana_S	A
Guilfoylia_S	A
Stylobasium_S	A
Bulnesia_OZ	-
