# Supplementary material for: Reconstructing an historical pollination syndrome: keel flowers
Source: BMC Ecol Evol. 2022 Apr 12;22:45. doi: 10.1186/s12862-022-02003-y (PMC9004149; doi:10.1186/s12862-022-02003-y)
Supplement: Supplementary file 9 — Additional file 9. S9. Input matrix for androecium type analysis. [file 12862_2022_2003_MOESM9_ESM.txt]

[Additional material, S13- Input matrix for androecium type analysis]
Viola_OM	-
Celastrus_OCE	-
Oxalis_OO	-
Corynocarpus_OC	-
Coriaria_OC	-
Cucumis_OC	-
Bolbostemma_OC	-
Datisca_OC	-
Tetrameles_OC	-
Octomeles_OC	-
Hillebrandia_OC	-
Begonia_OC	-
Anisophyllea_OC	-
Combretocarpus_OC	-
Nothofagus_OF	-
Quercus_OF	-
Castanea_OF	-
Casuarina_OF	-
Gymnostoma_OF	-
Ticodendron_OF	-
Betula_OF	-
Alnus_OF	-
Platycarya_OF	-
Juglans_OF	-
Myrica_OF	-
Morella_OF	-
Elaeagnus_OR	-
Hippophae_OR	-
Rhamnus_OR	-
Spyridium_OR	-
Barbeya_OR	-
Dirachma_OR	-
Zelkova_OR	-
Ulmus_OR	-
Urera_OR	-
Urtica_OR	-
Morus_OR	-
Ficus_OR	-
Cannabis_OR	-
Humulus_OR	-
Fragaria_OR	-
Prunus_OR	-
Duparquetia_c	AB
Dialium_c	A
Mendoravia_c	A
Storckiella_c	A
Labichea_c	A
Petalostylis_c	A
Distemonanthus_c	A
Apuleia_c	A
Dicorynia_c	A
Zenia_c	A
Martiodendron_c	A
Koompassia_c	A
Poeppigia_c	A
Eligmocarpus_c	AB
Baudouinia_c	A
Pentaclethra_m	A
Chidlowia_c	A
Adenanthera_m	A
Sympetalandra_c	A
Tetrapleura_m	A
Amblygonocarpus_m	A
Piptadeniastrum_m	A
Elephantorrhiza_m	A
Entada_m	A
Fillaeopsis_m	A
Schleinitzia_m	A
Desmanthus_m	A
Kanaloa_m	A
Viguieranthus_m	A
Neptunia_m	A
Prosopidastrum_m	A
Anadenanthera_m	A
Stryphnodendron_m	A
Parapiptadenia_m	A
Hydrochorea_m	A
Pseudopiptadenia_m	A
Microlobius_m	A
Albizia_m	A
Inga_m	A
Faidherbia_m	A
Cojoba_m	A
Lysiloma_m	A
Havardia_m	A
Ebenopsis_m	A
Pithecellobium_m	A
Paraserianthes_m	A
Leucochloron_m	A
Zygia_m	A
Blanchetiodendron_m	-
Pseudosamanea_m	A
Cedrelinga_m	A
Archidendron_m	A
Pararchidendron_m	A
Chloroleucon_m	A
Cathormion_m	A
Abarema_m	A
Enterolobium_m	A
Samanea_m	A
Thailentadopsis_m	A
Sphinga_m	A
Macrosamanea_m	A
Zapoteca_m	A
Calliandra_m	A
Mimosa_m	A
Adenopodia_m	A
Piptadenia_m	A
Indopiptadenia_m	A
Leucaena_m	A
Acacia_m	A
Dichrostachys_m	A
Alantsilodendron_m	A
Calliandropsis_m	A
Newtonia_m	A
Cylicodiscus_m	A
Mimozyganthus_m	-
Piptadeniopsis_m	-
Prosopis_m	A
Xerocladia_m	A
Plathymenia_m	-
Calpocalyx_m	A
Xylia_m	A
Pseudoprosopis_m	A
Erythrophleum_c	A
Pachyelasma_c	A
Dinizia_c	A
Mora_c	A
Stachyothyrsus_c	A
Burkea_c	A
Dimorphandra_c	A
Campsiandra_c	A
Arapatiella_c	A
Tachigali_c	A
Jacqueshuberia_c	A
Bussea_c	A
Peltophorum_c	A
Schizolobium_c	A
Parkinsonia_c	A
Colvillea_c	A
Parkia_m	A
Cenostigma_c	A
Lemuropisum_c	A
Delonix_c	A
Conzattia_c	A
Diptychandra_c	A
Moldenhawera_c	A
Recordoxylon_c	A
Cordeauxia_c	A
Stuhlmannia_c	A
Mezoneuron_c	A
Pterolobium_c	A
Guilandina_c	A
Moullava_c	A
Lophocarpinia_c	A
Haematoxylum_c	A
Caesalpinia_c	A
Coulteria_c	A
Tara_c	A
Pomaria_c	A
Poincianella_c	A
Erythrostemon_c	A
Stenodrepanum_c	A
Zuccagnia_c	A
Hoffmannseggia_c	A
Balsamocarpon_c	A
Stahlia_c	A
Libidibia_c	A
Pterogyne_c	A
Melanoxylon_c	A
Batesia_c	A
Vouacapoua_c	A
Chamaecrista_c	A
Senna_c	A
Cassia_c	A
Umtiza_c	A
Gymnocladus_c	A
Gleditsia_c	A
Arcoa_c	A
Ceratonia_c	A
Acrocarpus_c	A
Tetrapterocarpon_c	A
Styphnolobium_pap	-
Cladrastis_pap	A
Pickeringia_pap	-
Calia_pap	-
Sophora_pap	A
Lecointea_pap	A
Holocalyx_pap	A
Exostyles_pap	A
Uribea_pap	A
Harleyodendron_pap	A
Zollernia_pap	A
Amphimas_pap	A
Pericopsis_pap	A
Poecilanthe_pap	B
Harpalyce_pap	B
Cyclolobium_pap	B
Hovea_pap	B
Lamprolobium_pap	-
Plagiocarpus_pap	B
Templetonia_pap	B
Brongniartia_pap	B
Camoensia_pap	A
Clathrotropis_pap	A
Bowdichia_pap	A
Diplotropis_pap	A
Dicraeopetalum_pap	A
Platycelyphium_pap	A
Bolusanthus_pap	A
Ammodendron_pap	A
Ammopiptanthus_pap	A
Piptanthus_pap	A
Anagyris_pap	A
Thermopsis_pap	A
Baptisia_pap	A
Euchresta_pap	B
Maackia_pap	A
Salweenia_pap	B
Cadia_pap	A
Cyclopia_pap	A
Podalyria_pap	A
Amphithalea_pap	B
Stirtonanthus_pap	B
Xiphotheca_pap	B
Liparia_pap	A
Calpurnia_pap	A
Virgilia_pap	A
Bolusia_pap	B
Crotalaria_pap	B
Lotononis_pap	B
Pearsonia_pap	B
Robynsiophyton_pap	B
Rothia_pap	B
Lebeckia_pap	B
Spartidium_pap	-
Wiborgia_pap	B
Aspalathus_pap	B
Rafnia_pap	B
Melolobium_pap	B
Polhillia_pap	B
Lupinus_pap	B
Adenocarpus_pap	B
Stauracanthus_pap	-
Ulex_pap	B
Genista_pap	B
Echinospartum_pap	B
Spartium_pap	B
Petteria_pap	-
Argyrocytisus_pap	-
Calicotome_pap	B
Cytisus_pap	B
Cytisophyllum_pap	B
Laburnum_pap	B
Retama_pap	B
Erinacea_pap	-
Argyrolobium_pap	B
Anarthrophyllum_pap	B
Dichilus_pap	B
Ormosia_pap	A
Panurea_pap	-
Spirotropis_pap	A
Acosmium_pap	A
Machaerium_pap	B
Dalbergia_pap	B
Weberbauerella_pap	B
Pictetia_pap	AB
Peltiera_pap	B
Ormocarpopsis_pap	B
Ormocarpum_pap	B
Diphysa_pap	B
Aeschynomene_pap	B
Smithia_pap	B
Cyclocarpa_pap	B
Soemmeringia_pap	B
Kotschya_pap	B
Humularia_pap	B
Geissaspis_pap	B
Bryaspis_pap	-
Platymiscium_pap	B
Cranocarpus_pap	B
Brya_pap	-
Platypodium_pap	B
Paramachaerium_pap	B
Pterocarpus_pap	B
Etaballia_pap	B
Maraniona_pap	-
Ramorinoa_pap	-
Centrolobium_pap	B
Tipuana_pap	B
Inocarpus_pap	A
Grazielodendron_pap	-
Stylosanthes_pap	B
Arachis_pap	B
Chapmannia_pap	B
Fissicalyx_pap	B
Fiebrigiella_pap	-
Cascaronia_pap	-
Geoffroea_pap	-
Riedeliella_pap	A
Discolobium_pap	-
Adesmia_pap	-
Poiretia_pap	B
Zornia_pap	B
Amicia_pap	-
Chaetocalyx_pap	B
Nissolia_pap	B
Psorothamnus_pap	B
Marina_pap	-
Dalea_pap	B
Apoplanesia_pap	A
Amorpha_pap	A
Parryella_pap	A
Errazurizia_pap	B
Eysenhardtia_pap	B
Gompholobium_pap	A
Isotropis_pap	A
Sphaerolobium_pap	A
Callistachys_pap	A
Phyllota_pap	A
Leptosema_pap	A
Dillwynia_pap	A
Urodon_pap	A
Euchilopsis_pap	A
Pultenaea_pap	A
Jacksonia_pap	A
Aotus_pap	A
Gastrolobium_pap	-
Brachysema_pap	A
Oxylobium_pap	A
Nemcia_pap	A
Mirbelia_pap	A
Latrobea_pap	A
Almaleea_pap	-
Eutaxia_pap	A
Stonesiella_pap	-
Chorizema_pap	A
Podolobium_pap	A
Erichsenia_pap	A
Viminaria_pap	A
Goodia_pap	B
Platylobium_pap	B
Muelleranthus_pap	-
Ptychosema_pap	B
Aenictophyton_pap	B
Daviesia_pap	A
Indigofera_pap	B
Dunbaria_pap	B
Phylloxylon_pap	B
Vaughania_pap	B
Rhynchotropis_pap	B
Indigastrum_pap	B
Cyamopsis_pap	B
Microcharis_pap	B
Centrosema_pap	B
Clitoria_pap	B
Dalbergiella_pap	B
Dewevrea_pap	B
Platycyamus_pap	B
Austrosteenisia_pap	B
Apios_pap	B
Butea_pap	B
Adenodolichos_pap	B
Flemingia_pap	B
Bolusafra_pap	-
Rhynchosia_pap	B
Paracalyx_pap	B
Eriosema_pap	B
Cajanus_pap	B
Spathionema_pap	B
Vatovaea_pap	B
Lablab_pap	B
Dipogon_pap	B
Dolichopsis_pap	-
Strophostyles_pap	B
Mysanthus_pap	B
Macroptilium_pap	B
Ramirezella_pap	-
Oxyrhynchus_pap	B
Phaseolus_pap	B
Physostigma_pap	B
Vigna_pap	B
Sphenostylis_pap	B
Decorsea_pap	B
Macrotyloma_pap	B
Dolichos_pap	B
Nesphostylis_pap	B
Alistilus_pap	B
Wajira_pap	B
Strongylodon_pap	B
Afgekia_pap	B
Spatholobus_pap	B
Dumasia_pap	B
Neorautanenia_pap	B
Pachyrhizus_pap	B
Pseudeminia_pap	B
Pseudovigna_pap	B
Calopogonium_pap	B
Neonotonia_pap	B
Pueraria_pap	B
Pediomelum_pap	B
Rupertia_pap	B
Psoralidium_pap	B
Orbexilum_pap	B
Hoita_pap	-
Otholobium_pap	B
Psoralea_pap	B
Cullen_pap	B
Bituminaria_pap	-
Ophrestia_pap	B
Glycine_pap	B
Phylacium_pap	B
Teramnus_pap	B
Amphicarpaea_pap	B
Cologania_pap	-
Otoptera_pap	B
Psophocarpus_pap	B
Erythrina_pap	B
Kummerowia_pap	B
Lespedeza_pap	B
Campylotropis_pap	B
Desmodium_pap	B
Hylodesmum_pap	B
Phyllodium_pap	B
Dendrolobium_pap	B
Tadehagi_pap	B
Alysicarpus_pap	B
Codoriocalyx_pap	-
Uraria_pap	B
Christia_pap	B
Pseudarthria_pap	B
Craspedolobium_pap	B
Cochlianthus_pap	B
Mucuna_pap	B
Vandasina_pap	B
Shuteria_pap	B
Kennedia_pap	B
Hardenbergia_pap	B
Kunstleria_pap	B
Disynstemon_pap	-
Abrus_pap	B
Hesperothamnus_pap	-
Millettia_pap	B
Philenoptera_pap	B
Leptoderris_pap	B
Deguelia_pap	B
Pongamiopsis_pap	-
Piscidia_pap	B
Fordia_pap	B
Apurimacia_pap	-
Mundulea_pap	B
Ptycholobium_pap	B
Chadsia_pap	B
Tephrosia_pap	B
Derris_pap	B
Paraderris_pap	B
Muellera_pap	B
Lonchocarpus_pap	B
Canavalia_pap	B
Galactia_pap	B
Rhodopis_pap	-
Dioclea_pap	B
Craibia_pap	B
Xeroderris_pap	B
Aganope_pap	B
Ostryocarpus_pap	-
Callerya_pap	B
Glycyrrhiza_pap	B
Chesneya_pap	B
Tibetia_pap	B
Gueldenstaedtia_pap	B
Alhagi_pap	B
Sartoria_pap	B
Hedysarum_pap	B
Onobrychis_pap	B
Corethrodendron_pap	B
Eversmannia_pap	B
Taverniera_pap	B
Ebenus_pap	B
Sulla_pap	-
Caragana_pap	B
Calophaca_pap	B
Halimodendron_pap	B
Erophaca_pap	-
Oxytropis_pap	B
Barnebyella_pap	-
Astragalus_pap	B
Biserrula_pap	-
Eremosparton_pap	B
Smirnowia_pap	B
Sphaerophysa_pap	B
Oreophysa_pap	-
Colutea_pap	B
Sutherlandia_pap	B
Lessertia_pap	B
Montigena_pap	B
Swainsona_pap	B
Clianthus_pap	B
Carmichaelia_pap	B
Parochetus_pap	B
Galega_pap	B
Lens_pap	B
Vicia_pap	B
Pisum_pap	B
Vavilovia_pap	-
Lathyrus_pap	B
Trifolium_pap	B
Ononis_pap	B
Trigonella_pap	B
Melilotus_pap	B
Medica_pap	B
Cicer_pap	B
Endosamara_pap	-
Wisteria_pap	B
Lennea_pap	B
Poitea_pap	B
Gliricidia_pap	B
Hebestigma_pap	B
Robinia_pap	B
Olneya_pap	B
Genistidium_pap	B
Peteria_pap	B
Coursetia_pap	B
Sphinctospermum_pap	B
Anthyllis_pap	B
Ornithopus_pap	B
Lotus_pap	B
Hammatolobium_pap	B
Dorycnium_pap	B
Coronilla_pap	B
Securigera_pap	B
Hippocrepis_pap	B
Sesbania_pap	B
Hypocalyptus_pap	B
Dalhousiea_pap	A
Baphiopsis_pap	A
Leucomphalos_pap	A
Baphia_pap	A
Airyantha_pap	-
Vataireopsis_pap	B
Andira_pap	AB
Hymenolobium_pap	B
Aldina_pap	A
Sweetia_pap	A
Luetzelburgia_pap	A
Vatairea_pap	A
Ateleia_pap	A
Cyathostegia_pap	A
Trischidium_pap	A
Candolleodendron_pap	A
Swartzia_pap	A
Bobgunnia_pap	A
Alexa_pap	A
Castanospermum_pap	A
Xanthocercis_pap	A
Angylocalyx_pap	A
Monopteryx_pap	A
Taralea_pap	B
Pterodon_pap	-
Dipteryx_pap	B
Dussia_pap	B
Myrospermum_pap	A
Myrocarpus_pap	A
Myroxylon_pap	A
Amburana_pap	A
Mildbraediodendron_pap	A
Cordyla_pap	A
Brodriguesia_c	A
Intsia_c	A
Afzelia_c	A
Polystemonanthus_c	A
Dicymbe_c	A
Paloveopsis_c	A
Heterostemon_c	B
Macrolobium_c	A
Ecuadendron_c	A
Brownea_c	B
Browneopsis_c	B
Paloue_c	A
Elizabetha_c	A
Librevillea_c	A
Gilbertiodendron_c	A
Plagiosiphon_c	A
Didelotia_c	A
Pellegriniodendron_c	A
Microberlinia_c	A
Aphanocalyx_c	A
Icuria_c	A
Tetraberlinia_c	A
Bikinia_c	A
Brachystegia_c	A
Julbernardia_c	A
Berlinia_c	A
Oddoniodendron_c	A
Englerodendron_c	A
Isoberlinia_c	A
Anthonotha_c	A
Tamarindus_c	A
Loesenera_c	A
Talbotiella_c	A
Leonardoxa_c	A
Amherstia_c	A
Cryptosepalum_c	A
Paramacrolobium_c	A
Scorodophloeus_c	A
Hymenostegia_c	A
Micklethwaitia_c	A
Zenkerella_c	A
Lebruniodendron_c	A
Crudia_c	A
Neochevalierodendron_c	A
Normandiodendron_c	A
Cynometra_c	A
Maniltoa_c	A
Humboldtia_c	A
Lysidice_c	A
Endertia_c	A
Saraca_c	A
Colophospermum_c	A
Hardwickia_c	A
Prioria_c	A
Gossweilerodendron_c	A
Kingiodendron_c	A
Oxystigma_c	A
Peltogyne_c	A
Guibourtia_c	A
Hymenaea_c	A
Augouardia_c	A
Stemonocoleus_c	A
Eperua_c	A
Eurypetalum_c	A
Gilletiodendron_c	A
Hylodendron_c	A
Sindora_c	A
Copaifera_c	A
Sindoropsis_c	A
Detarium_c	A
Tessmannia_c	A
Baikiaea_c	A
Brandzeia_c	A
Neoapaloxylon_c	A
Daniellia_c	A
Goniorrhachis_c	A
Barnebydendron_c	B
Schotia_c	A
Cercis_c	A
Adenolobus_c	A
Gigasiphon_c	A
Tylosema_c	-
Lasiobema_c	A
Phanera_c	A
Lysiphyllum_c	A
Barklya_c	A
Piliostigma_c	A
Bauhinia_c	AB
Brenierea_c	A
Griffonia_c	A
Xanthophyllum_P	AB
Moutabea_P	B
Barnhartia_P	A
Diclidanthera_P	-
Eriandra_P	-
Carpolobia_P	B
Atroxima_P	B
Bredemeyera_P	B
Comesperma_P	B
Polygala_P	B
Monnina_P	B
Salomonia_P	B
Muraltia_P	B
Securidaca_P	B
Quillaja_Q	A
Recchia_S	A
Cadellia_S	A
Suriana_S	A
Guilfoylia_S	A
Stylobasium_S	A
Bulnesia_OZ	-
