# Supplementary material for: Reconstructing an historical pollination syndrome: keel flowers
Source: BMC Ecol Evol. 2022 Apr 12;22:45. doi: 10.1186/s12862-022-02003-y (PMC9004149; doi:10.1186/s12862-022-02003-y)
Supplement: Supplementary file 10 — Additional file 10. S10. Input matrix for inflorescence type analysis. [file 12862_2022_2003_MOESM10_ESM.txt]

[Additional material, S4- Input matrix for inflorescence type analysis]
Viola_OM	C
Celastrus_OCE	B
Oxalis_OO	BC
Corynocarpus_OC	-
Coriaria_OC	-
Cucumis_OC	ABC
Bolbostemma_OC	-
Datisca_OC	-
Tetrameles_OC	-
Octomeles_OC	-
Hillebrandia_OC	-
Begonia_OC	-
Anisophyllea_OC	-
Combretocarpus_OC	-
Nothofagus_OF	-
Quercus_OF	-
Castanea_OF	-
Casuarina_OF	AB
Gymnostoma_OF	-
Ticodendron_OF	-
Betula_OF	-
Alnus_OF	-
Platycarya_OF	-
Juglans_OF	-
Myrica_OF	-
Morella_OF	-
Elaeagnus_OR	-
Hippophae_OR	-
Rhamnus_OR	A
Spyridium_OR	AB
Barbeya_OR	-
Dirachma_OR	-
Zelkova_OR	-
Ulmus_OR	-
Urera_OR	-
Urtica_OR	A
Morus_OR	-
Ficus_OR	AB
Cannabis_OR	-
Humulus_OR	-
Fragaria_OR	-
Prunus_OR	ABC
Duparquetia_c	A
Dialium_c	A
Mendoravia_c	AB
Storckiella_c	AB
Labichea_c	A
Petalostylis_c	AC
Distemonanthus_c	B
Apuleia_c	AB
Dicorynia_c	AB
Zenia_c	B
Martiodendron_c	AB
Koompassia_c	B
Poeppigia_c	B
Eligmocarpus_c	AB
Baudouinia_c	AB
Pentaclethra_m	A
Chidlowia_m	A
Adenanthera_m	A
Sympetalandra_c	A
Tetrapleura_m	A
Amblygonocarpus_m	A
Piptadeniastrum_m	A
Elephantorrhiza_m	A
Entada_m	A
Fillaeopsis_m	A
Schleinitzia_m	B
Desmanthus_m	B
Kanaloa_m	B
Viguieranthus_m	-
Neptunia_m	B
Prosopidastrum_m	B
Anadenanthera_m	AB
Stryphnodendron_m	-
Parapiptadenia_m	A
Hydrochorea_m	-
Pseudopiptadenia_m	A
Microlobius_m	-
Albizia_m	AB
Inga_m	AB
Faidherbia_m	A
Cojoba_m	-
Lysiloma_m	A
Havardia_m	-
Ebenopsis_m	-
Pithecellobium_m	ABC
Paraserianthes_m	A
Leucochloron_m	-
Zygia_m	A
Blanchetiodendron_m	-
Pseudosamanea_m	B
Cedrelinga_m	B
Archidendron_m	AB
Pararchidendron_m	B
Chloroleucon_m	-
Cathormion_m	AB
Abarema_m	-
Enterolobium_m	ABC
Samanea_m	B
Thailentadopsis_m	-
Sphinga_m	-
Macrosamanea_m	-
Zapoteca_m	-
Calliandra_m	A
Mimosa_m	A
Adenopodia_m	A
Piptadenia_m	A
Indopiptadenia_m	A
Leucaena_m	B
Acacia_m	A
Dichrostachys_m	ABC
Alantsilodendron_m	-
Calliandropsis_m	A
Newtonia_m	A
Cylicodiscus_m	A
Mimozyganthus_m	B
Piptadeniopsis_m	B
Prosopis_m	A
Xerocladia_m	B
Plathymenia_m	-
Calpocalyx_m	A
Xylia_m	AC
Pseudoprosopis_m	A
Erythrophleum_c	A
Pachyelasma_c	ABC
Dinizia_c	A
Mora_c	A
Stachyothyrsus_c	A
Burkea_c	A
Dimorphandra_c	A
Campsiandra_c	A
Arapatiella_c	A
Tachigali_c	A
Jacqueshuberia_c	AB
Bussea_c	A
Peltophorum_c	A
Schizolobium_c	A
Parkinsonia_c	AB
Colvillea_c	A
Parkia_m	B
Cenostigma_c	A
Lemuropisum_c	A
Delonix_c	AB
Conzattia_c	A
Diptychandra_c	A
Moldenhawera_c	A
Recordoxylon_c	A
Cordeauxia_c	B
Stuhlmannia_c	A
Mezoneuron_c	A
Pterolobium_c	A
Guilandina_c	-
Moullava_c	-
Lophocarpinia_c	A
Haematoxylum_c	A
Caesalpinia_c	A
Coulteria_c	-
Tara_c	-
Pomaria_c	A
Poincianella_c	-
Erythrostemon_c	-
Stenodrepanum_c	A
Zuccagnia_c	A
Hoffmannseggia_c	A
Balsamocarpon_c	-
Stahlia_c	A
Libidibia_c	-
Pterogyne_c	A
Melanoxylon_c	A
Batesia_c	A
Vouacapoua_c	A
Chamaecrista_c	AC
Senna_c	A
Cassia_c	AC
Umtiza_c	A
Gymnocladus_c	A
Gleditsia_c	ABC
Arcoa_c	A
Ceratonia_c	A
Acrocarpus_c	A
Tetrapterocarpon_c	A
Styphnolobium_pap	-
Cladrastis_pap	A
Pickeringia_pap	A
Calia_pap	-
Sophora_pap	A
Lecointea_pap	A
Holocalyx_pap	A
Exostyles_pap	A
Uribea_pap	A
Harleyodendron_pap	A
Zollernia_pap	A
Amphimas_pap	A
Pericopsis_pap	A
Poecilanthe_pap	A
Harpalyce_pap	A
Cyclolobium_pap	A
Hovea_pap	ABC
Lamprolobium_pap	-
Plagiocarpus_pap	C
Templetonia_pap	BC
Brongniartia_pap	BC
Camoensia_pap	A
Clathrotropis_pap	-
Bowdichia_pap	A
Diplotropis_pap	A
Dicraeopetalum_pap	A
Platycelyphium_pap	A
Bolusanthus_pap	A
Ammodendron_pap	A
Ammopiptanthus_pap	A
Piptanthus_pap	A
Anagyris_pap	A
Thermopsis_pap	A
Baptisia_pap	A
Euchresta_pap	A
Maackia_pap	A
Salweenia_pap	B
Cadia_pap	AC
Cyclopia_pap	C
Podalyria_pap	C
Amphithalea_pap	AB
Stirtonanthus_pap	-
Xiphotheca_pap	-
Liparia_pap	B
Calpurnia_pap	A
Virgilia_pap	A
Bolusia_pap	-
Crotalaria_pap	ABC
Lotononis_pap	ABC
Pearsonia_pap	A
Robynsiophyton_pap	A
Rothia_pap	AC
Lebeckia_pap	A
Spartidium_pap	A
Wiborgia_pap	A
Aspalathus_pap	ABC
Rafnia_pap	AC
Melolobium_pap	A
Polhillia_pap	-
Lupinus_pap	A
Adenocarpus_pap	AB
Stauracanthus_pap	A
Ulex_pap	ABC
Genista_pap	AB
Echinospartum_pap	AB
Spartium_pap	A
Petteria_pap	A
Argyrocytisus_pap	-
Calicotome_pap	-
Cytisus_pap	ABC
Cytisophyllum_pap	-
Laburnum_pap	A
Retama_pap	A
Erinacea_pap	B
Argyrolobium_pap	AB
Anarthrophyllum_pap	BC
Dichilus_pap	BC
Ormosia_pap	A
Panurea_pap	A
Spirotropis_pap	A
Acosmium_pap	-
Machaerium_pap	A
Dalbergia_pap	AB
Weberbauerella_pap	A
Pictetia_pap	AC
Peltiera_pap	-
Ormocarpopsis_pap	B
Ormocarpum_pap	ABC
Diphysa_pap	AB
Aeschynomene_pap	AC
Smithia_pap	AB
Cyclocarpa_pap	A
Soemmeringia_pap	C
Kotschya_pap	A
Humularia_pap	A
Geissaspis_pap	A
Bryaspis_pap	A
Platymiscium_pap	A
Cranocarpus_pap	A
Brya_pap	B
Platypodium_pap	A
Paramachaerium_pap	A
Pterocarpus_pap	A
Etaballia_pap	A
Maraniona_pap	-
Ramorinoa_pap	A
Centrolobium_pap	A
Tipuana_pap	A
Inocarpus_pap	A
Grazielodendron_pap	-
Stylosanthes_pap	ABC
Arachis_pap	ABC
Chapmannia_pap	A
Fissicalyx_pap	A
Fiebrigiella_pap	A
Cascaronia_pap	A
Geoffroea_pap	AB
Riedeliella_pap	A
Discolobium_pap	A
Adesmia_pap	A
Poiretia_pap	A
Zornia_pap	AC
Amicia_pap	A
Chaetocalyx_pap	AB
Nissolia_pap	AB
Psorothamnus_pap	A
Marina_pap	A
Dalea_pap	A
Apoplanesia_pap	A
Amorpha_pap	A
Parryella_pap	A
Errazurizia_pap	A
Eysenhardtia_pap	A
Gompholobium_pap	ABC
Isotropis_pap	AC
Sphaerolobium_pap	AB
Callistachys_pap	A
Phyllota_pap	-
Leptosema_pap	-
Dillwynia_pap	AB
Urodon_pap	A
Euchilopsis_pap	BC
Pultenaea_pap	ABC
Jacksonia_pap	A
Aotus_pap	ABC
Gastrolobium_pap	AB
Brachysema_pap	BC
Oxylobium_pap	AB
Nemcia_pap	B
Mirbelia_pap	AC
Latrobea_pap	BC
Almaleea_pap	B
Eutaxia_pap	BC
Stonesiella_pap	B
Chorizema_pap	A
Podolobium_pap	AB
Erichsenia_pap	AC
Viminaria_pap	A
Goodia_pap	A
Platylobium_pap	BC
Muelleranthus_pap	AC
Ptychosema_pap	AC
Aenictophyton_pap	A
Daviesia_pap	ABC
Indigofera_pap	A
Dunbaria_pap	A
Phylloxylon_pap	AB
Vaughania_pap	-
Rhynchotropis_pap	A
Indigastrum_pap	-
Cyamopsis_pap	AC
Microcharis_pap	A
Centrosema_pap	ABC
Clitoria_pap	ABC
Dalbergiella_pap	A
Dewevrea_pap	A
Platycyamus_pap	A
Austrosteenisia_pap	A
Apios_pap	A
Butea_pap	AB
Adenodolichos_pap	A
Flemingia_pap	AB
Bolusafra_pap	-
Rhynchosia_pap	ABC
Paracalyx_pap	A
Eriosema_pap	A
Cajanus_pap	A
Spathionema_pap	A
Vatovaea_pap	A
Lablab_pap	A
Dipogon_pap	AB
Dolichopsis_pap	AC
Strophostyles_pap	A
Mysanthus_pap	A
Macroptilium_pap	A
Ramirezella_pap	A
Oxyrhynchus_pap	A
Phaseolus_pap	A
Physostigma_pap	A
Vigna_pap	AB
Sphenostylis_pap	AB
Decorsea_pap	AB
Macrotyloma_pap	ABC
Dolichos_pap	ABC
Nesphostylis_pap	-
Alistilus_pap	A
Wajira_pap	-
Strongylodon_pap	A
Afgekia_pap	A
Spatholobus_pap	A
Dumasia_pap	AC
Neorautanenia_pap	A
Pachyrhizus_pap	A
Pseudeminia_pap	A
Pseudovigna_pap	A
Calopogonium_pap	AB
Neonotonia_pap	A
Pueraria_pap	A
Pediomelum_pap	A
Rupertia_pap	-
Psoralidium_pap	A
Orbexilum_pap	A
Hoita_pap	A
Otholobium_pap	A
Psoralea_pap	A
Cullen_pap	AB
Bituminaria_pap	-
Ophrestia_pap	AB
Glycine_pap	ABC
Phylacium_pap	A
Teramnus_pap	AB
Amphicarpaea_pap	A
Cologania_pap	ABC
Otoptera_pap	AB
Psophocarpus_pap	AB
Erythrina_pap	A
Kummerowia_pap	-
Lespedeza_pap	ABC
Campylotropis_pap	A
Desmodium_pap	ABC
Hylodesmum_pap	-
Phyllodium_pap	A
Dendrolobium_pap	AB
Tadehagi_pap	A
Alysicarpus_pap	A
Codoriocalyx_pap	-
Uraria_pap	A
Christia_pap	A
Pseudarthria_pap	A
Craspedolobium_pap	AB
Cochlianthus_pap	A
Mucuna_pap	AB
Vandasina_pap	A
Shuteria_pap	-
Kennedia_pap	ABC
Hardenbergia_pap	AB
Kunstleria_pap	A
Disynstemon_pap	-
Abrus_pap	A
Hesperothamnus_pap	A
Millettia_pap	A
Philenoptera_pap	A
Leptoderris_pap	A
Deguelia_pap	-
Pongamiopsis_pap	-
Piscidia_pap	A
Fordia_pap	A
Apurimacia_pap	A
Mundulea_pap	A
Ptycholobium_pap	-
Chadsia_pap	AB
Tephrosia_pap	A
Derris_pap	A
Paraderris_pap	A
Muellera_pap	-
Lonchocarpus_pap	A
Canavalia_pap	A
Galactia_pap	ABC
Rhodopis_pap	A
Dioclea_pap	AB
Craibia_pap	A
Xeroderris_pap	A
Aganope_pap	A
Ostryocarpus_pap	A
Callerya_pap	A
Glycyrrhiza_pap	A
Chesneya_pap	B
Tibetia_pap	-
Gueldenstaedtia_pap	BC
Alhagi_pap	AC
Sartoria_pap	-
Hedysarum_pap	A
Onobrychis_pap	A
Corethrodendron_pap	A
Eversmannia_pap	A
Taverniera_pap	A
Ebenus_pap	AB
Sulla_pap	-
Caragana_pap	BC
Calophaca_pap	A
Halimodendron_pap	B
Erophaca_pap	-
Oxytropis_pap	A
Barnebyella_pap	-
Astragalus_pap	A
Biserrula_pap	A
Eremosparton_pap	AC
Smirnowia_pap	A
Sphaerophysa_pap	A
Oreophysa_pap	-
Colutea_pap	-
Sutherlandia_pap	A
Lessertia_pap	AC
Montigena_pap	-
Swainsona_pap	A
Clianthus_pap	-
Carmichaelia_pap	A
Parochetus_pap	B
Galega_pap	A
Lens_pap	AC
Vicia_pap	ABC
Pisum_pap	AC
Vavilovia_pap	-
Lathyrus_pap	AC
Trifolium_pap	ABC
Ononis_pap	BC
Trigonella_pap	ABC
Melilotus_pap	A
Medica_pap	ABC
Cicer_pap	A
Endosamara_pap	-
Wisteria_pap	A
Lennea_pap	AB
Poitea_pap	A
Gliricidia_pap	AC
Hebestigma_pap	A
Robinia_pap	A
Olneya_pap	A
Genistidium_pap	C
Peteria_pap	A
Coursetia_pap	A
Sphinctospermum_pap	C
Anthyllis_pap	AB
Ornithopus_pap	AB
Lotus_pap	ABC
Hammatolobium_pap	BC
Dorycnium_pap	AB
Coronilla_pap	B
Securigera_pap	AC
Hippocrepis_pap	B
Sesbania_pap	AC
Hypocalyptus_pap	A
Dalhousiea_pap	AB
Baphiopsis_pap	AB
Leucomphalos_pap	A
Baphia_pap	ABC
Airyantha_pap	AB
Vataireopsis_pap	A
Andira_pap	A
Hymenolobium_pap	A
Aldina_pap	A
Sweetia_pap	-
Luetzelburgia_pap	A
Vatairea_pap	A
Ateleia_pap	A
Cyathostegia_pap	A
Trischidium_pap	A
Candolleodendron_pap	A
Swartzia_pap	A
Bobgunnia_pap	AB
Alexa_pap	A
Castanospermum_pap	A
Xanthocercis_pap	A
Angylocalyx_pap	A
Monopteryx_pap	A
Taralea_pap	A
Pterodon_pap	A
Dipteryx_pap	A
Dussia_pap	A
Myrospermum_pap	A
Myrocarpus_pap	A
Myroxylon_pap	AB
Amburana_pap	A
Mildbraediodendron_pap	A
Cordyla_pap	AB
Brodriguesia_c	-
Intsia_c	AB
Afzelia_c	A
Polystemonanthus_c	A
Dicymbe_c	AB
Paloveopsis_c	A
Heterostemon_c	A
Macrolobium_c	A
Ecuadendron_c	A
Brownea_c	AB
Browneopsis_c	B
Paloue_c	A
Elizabetha_c	AB
Librevillea_c	A
Gilbertiodendron_c	ABC
Plagiosiphon_c	A
Didelotia_c	A
Pellegriniodendron_c	A
Microberlinia_c	A
Aphanocalyx_c	A
Icuria_c	A
Tetraberlinia_c	A
Bikinia_c	-
Brachystegia_c	A
Julbernardia_c	A
Berlinia_c	AB
Oddoniodendron_c	A
Englerodendron_c	A
Isoberlinia_c	A
Anthonotha_c	A
Tamarindus_c	A
Loesenera_c	A
Talbotiella_c	A
Leonardoxa_c	A
Amherstia_c	A
Cryptosepalum_c	ABC
Paramacrolobium_c	A
Scorodophloeus_c	A
Hymenostegia_c	A
Micklethwaitia_c	-
Zenkerella_c	A
Lebruniodendron_c	A
Crudia_c	A
Neochevalierodendron_c	A
Normandiodendron_c	A
Cynometra_c	AB
Maniltoa_c	A
Humboldtia_c	A
Lysidice_c	A
Endertia_c	A
Saraca_c	B
Colophospermum_c	A
Hardwickia_c	A
Prioria_c	A
Gossweilerodendron_c	A
Kingiodendron_c	A
Oxystigma_c	A
Peltogyne_c	A
Guibourtia_c	A
Hymenaea_c	AB
Augouardia_c	A
Stemonocoleus_c	A
Eperua_c	A
Eurypetalum_c	A
Gilletiodendron_c	A
Hylodendron_c	A
Sindora_c	A
Copaifera_c	A
Sindoropsis_c	A
Detarium_c	A
Tessmannia_c	A
Baikiaea_c	A
Brandzeia_c	AB
Neoapaloxylon_c	-
Daniellia_c	A
Goniorrhachis_c	A
Barnebydendron_c	-
Schotia_c	-
Cercis_c	AB
Adenolobus_c	-
Gigasiphon_c	-
Tylosema_c	A
Lasiobema_c	-
Phanera_c	A
Lysiphyllum_c	-
Barklya_c	A
Piliostigma_c	A
Bauhinia_c	ABC
Brenierea_c	B
Griffonia_c	A
Xanthophyllum_P	A
Moutabea_P	-
Barnhartia_P	-
Diclidanthera_P	-
Eriandra_P	-
Carpolobia_P	A
Atroxima_P	A
Bredemeyera_P	-
Comesperma_P	AB
Polygala_P	A
Monnina_P	A
Salomonia_P	A
Muraltia_P	C
Securidaca_P	A
Quillaja_Q	B
Recchia_S	A
Cadellia_S	AC
Suriana_S	BC
Guilfoylia_S	-
Stylobasium_S	AC
Bulnesia_OZ	-
