# Supplementary material for: Reconstructing an historical pollination syndrome: keel flowers
Source: BMC Ecol Evol. 2022 Apr 12;22:45. doi: 10.1186/s12862-022-02003-y (PMC9004149; doi:10.1186/s12862-022-02003-y)
Supplement: Supplementary file 12 — Additional file 12. S12. Input matrix for the largest flower size analysis. [file 12862_2022_2003_MOESM12_ESM.txt]

[Additional material, S3- Input matrix for the largest flower size analysis]
Viola_OM	-
Celastrus_OCE	-
Oxalis_OO	-
Corynocarpus_OC	-
Coriaria_OC	-
Cucumis_OC	-
Bolbostemma_OC	-
Datisca_OC	-
Tetrameles_OC	-
Octomeles_OC	-
Hillebrandia_OC	-
Begonia_OC	-
Anisophyllea_OC	-
Combretocarpus_OC	-
Nothofagus_OF	-
Quercus_OF	-
Castanea_OF	-
Casuarina_OF	-
Gymnostoma_OF	-
Ticodendron_OF	-
Betula_OF	-
Alnus_OF	-
Platycarya_OF	-
Juglans_OF	-
Myrica_OF	-
Morella_OF	-
Elaeagnus_OR	-
Hippophae_OR	-
Rhamnus_OR	-
Spyridium_OR	-
Barbeya_OR	-
Dirachma_OR	-
Zelkova_OR	-
Ulmus_OR	-
Urera_OR	-
Urtica_OR	-
Morus_OR	-
Ficus_OR	-
Cannabis_OR	-
Humulus_OR	-
Fragaria_OR	-
Prunus_OR	-
Duparquetia_c	-
Dialium_c	-
Mendoravia_c	-
Storckiella_c	-
Labichea_c	20
Petalostylis_c	-
Distemonanthus_c	-
Apuleia_c	6
Dicorynia_c	-
Zenia_c	14
Martiodendron_c	30
Koompassia_c	-
Poeppigia_c	-
Eligmocarpus_c	-
Baudouinia_c	-
Pentaclethra_m	-
Chidlowia_m	-
Adenanthera_m	-
Sympetalandra_c	-
Tetrapleura_m	-
Amblygonocarpus_m	-
Piptadeniastrum_m	-
Elephantorrhiza_m	-
Entada_m	-
Fillaeopsis_m	-
Schleinitzia_m	-
Desmanthus_m	-
Kanaloa_m	-
Viguieranthus_m	-
Neptunia_m	-
Prosopidastrum_m	-
Anadenanthera_m	-
Stryphnodendron_m	-
Parapiptadenia_m	-
Hydrochorea_m	-
Pseudopiptadenia_m	-
Microlobius_m	-
Albizia_m	-
Inga_m	-
Faidherbia_m	-
Cojoba_m	-
Lysiloma_m	-
Havardia_m	-
Ebenopsis_m	-
Pithecellobium_m	1.5
Paraserianthes_m	-
Leucochloron_m	-
Zygia_m	40
Blanchetiodendron_m	-
Pseudosamanea_m	-
Cedrelinga_m	-
Archidendron_m	-
Pararchidendron_m	-
Chloroleucon_m	-
Cathormion_m	-
Abarema_m	-
Enterolobium_m	10
Samanea_m	-
Thailentadopsis_m	-
Sphinga_m	-
Macrosamanea_m	-
Zapoteca_m	-
Calliandra_m	-
Mimosa_m	-
Adenopodia_m	3
Piptadenia_m	-
Indopiptadenia_m	-
Leucaena_m	-
Acacia_m	1
Dichrostachys_m	-
Alantsilodendron_m	-
Calliandropsis_m	4
Newtonia_m	-
Cylicodiscus_m	-
Mimozyganthus_m	-
Piptadeniopsis_m	-
Prosopis_m	-
Xerocladia_m	-
Plathymenia_m	-
Calpocalyx_m	-
Xylia_m	-
Pseudoprosopis_m	-
Erythrophleum_c	-
Pachyelasma_c	-
Dinizia_c	-
Mora_c	-
Stachyothyrsus_c	-
Burkea_c	-
Dimorphandra_c	-
Campsiandra_c	-
Arapatiella_c	-
Tachigali_c	-
Jacqueshuberia_c	-
Bussea_c	-
Peltophorum_c	170
Schizolobium_c	-
Parkinsonia_c	-
Colvillea_c	20
Parkia_m	10
Cenostigma_c	-
Lemuropisum_c	-
Delonix_c	160
Conzattia_c	-
Diptychandra_c	-
Moldenhawera_c	20
Recordoxylon_c	-
Cordeauxia_c	20
Stuhlmannia_c	-
Mezoneuron_c	-
Pterolobium_c	-
Guilandina_c	-
Moullava_c	10
Lophocarpinia_c	-
Haematoxylum_c	-
Caesalpinia_c	30
Coulteria_c	-
Tara_c	-
Pomaria_c	-
Poincianella_c	-
Erythrostemon_c	-
Stenodrepanum_c	-
Zuccagnia_c	-
Hoffmannseggia_c	-
Balsamocarpon_c	-
Stahlia_c	-
Libidibia_c	-
Pterogyne_c	-
Melanoxylon_c	-
Batesia_c	-
Vouacapoua_c	-
Chamaecrista_c	14
Senna_c	50
Cassia_c	35
Umtiza_c	-
Gymnocladus_c	-
Gleditsia_c	9
Arcoa_c	-
Ceratonia_c	-
Acrocarpus_c	-
Tetrapterocarpon_c	-
Styphnolobium_pap	-
Cladrastis_pap	-
Pickeringia_pap	20
Calia_pap	-
Sophora_pap	15
Lecointea_pap	13
Holocalyx_pap	-
Exostyles_pap	20
Uribea_pap	-
Harleyodendron_pap	20
Zollernia_pap	-
Amphimas_pap	-
Pericopsis_pap	-
Poecilanthe_pap	-
Harpalyce_pap	-
Cyclolobium_pap	-
Hovea_pap	10
Lamprolobium_pap	-
Plagiocarpus_pap	-
Templetonia_pap	7
Brongniartia_pap	-
Camoensia_pap	-
Clathrotropis_pap	-
Bowdichia_pap	-
Diplotropis_pap	-
Dicraeopetalum_pap	-
Platycelyphium_pap	-
Bolusanthus_pap	-
Ammodendron_pap	-
Ammopiptanthus_pap	-
Piptanthus_pap	30
Anagyris_pap	-
Thermopsis_pap	-
Baptisia_pap	-
Euchresta_pap	22
Maackia_pap	21
Salweenia_pap	-
Cadia_pap	-
Cyclopia_pap	-
Podalyria_pap	-
Amphithalea_pap	-
Stirtonanthus_pap	-
Xiphotheca_pap	-
Liparia_pap	-
Calpurnia_pap	-
Virgilia_pap	-
Bolusia_pap	-
Crotalaria_pap	30
Lotononis_pap	-
Pearsonia_pap	-
Robynsiophyton_pap	-
Rothia_pap	-
Lebeckia_pap	-
Spartidium_pap	30
Wiborgia_pap	-
Aspalathus_pap	-
Rafnia_pap	-
Melolobium_pap	-
Polhillia_pap	-
Lupinus_pap	20
Adenocarpus_pap	-
Stauracanthus_pap	-
Ulex_pap	20
Genista_pap	-
Echinospartum_pap	-
Spartium_pap	30
Petteria_pap	-
Argyrocytisus_pap	-
Calicotome_pap	-
Cytisus_pap	20
Cytisophyllum_pap	-
Laburnum_pap	-
Retama_pap	-
Erinacea_pap	-
Argyrolobium_pap	-
Anarthrophyllum_pap	-
Dichilus_pap	-
Ormosia_pap	25
Panurea_pap	-
Spirotropis_pap	-
Acosmium_pap	-
Machaerium_pap	-
Dalbergia_pap	-
Weberbauerella_pap	-
Pictetia_pap	-
Peltiera_pap	-
Ormocarpopsis_pap	10
Ormocarpum_pap	20
Diphysa_pap	-
Aeschynomene_pap	10
Smithia_pap	20
Cyclocarpa_pap	-
Soemmeringia_pap	-
Kotschya_pap	-
Humularia_pap	-
Geissaspis_pap	-
Bryaspis_pap	-
Platymiscium_pap	-
Cranocarpus_pap	-
Brya_pap	-
Platypodium_pap	-
Paramachaerium_pap	13
Pterocarpus_pap	15
Etaballia_pap	-
Maraniona_pap	-
Ramorinoa_pap	10
Centrolobium_pap	-
Tipuana_pap	20
Inocarpus_pap	10
Grazielodendron_pap	-
Stylosanthes_pap	-
Arachis_pap	40
Chapmannia_pap	-
Fissicalyx_pap	-
Fiebrigiella_pap	-
Cascaronia_pap	10
Geoffroea_pap	-
Riedeliella_pap	-
Discolobium_pap	-
Adesmia_pap	-
Poiretia_pap	-
Zornia_pap	8
Amicia_pap	-
Chaetocalyx_pap	-
Nissolia_pap	-
Psorothamnus_pap	-
Marina_pap	37
Dalea_pap	-
Apoplanesia_pap	-
Amorpha_pap	-
Parryella_pap	-
Errazurizia_pap	5
Eysenhardtia_pap	-
Gompholobium_pap	6
Isotropis_pap	-
Sphaerolobium_pap	5
Callistachys_pap	-
Phyllota_pap	-
Leptosema_pap	-
Dillwynia_pap	-
Urodon_pap	-
Euchilopsis_pap	-
Pultenaea_pap	15
Jacksonia_pap	-
Aotus_pap	-
Gastrolobium_pap	25
Brachysema_pap	-
Oxylobium_pap	-
Nemcia_pap	-
Mirbelia_pap	15
Latrobea_pap	-
Almaleea_pap	-
Eutaxia_pap	6
Stonesiella_pap	-
Chorizema_pap	-
Podolobium_pap	-
Erichsenia_pap	-
Viminaria_pap	10
Goodia_pap	13
Platylobium_pap	15
Muelleranthus_pap	12
Ptychosema_pap	-
Aenictophyton_pap	-
Daviesia_pap	20
Indigofera_pap	10
Dunbaria_pap	-
Phylloxylon_pap	-
Vaughania_pap	-
Rhynchotropis_pap	-
Indigastrum_pap	-
Cyamopsis_pap	-
Microcharis_pap	-
Centrosema_pap	35
Clitoria_pap	50
Dalbergiella_pap	7
Dewevrea_pap	-
Platycyamus_pap	-
Austrosteenisia_pap	10
Apios_pap	-
Butea_pap	-
Adenodolichos_pap	-
Flemingia_pap	15
Bolusafra_pap	-
Rhynchosia_pap	10
Paracalyx_pap	-
Eriosema_pap	-
Cajanus_pap	15
Spathionema_pap	-
Vatovaea_pap	-
Lablab_pap	-
Dipogon_pap	-
Dolichopsis_pap	-
Strophostyles_pap	-
Mysanthus_pap	-
Macroptilium_pap	25
Ramirezella_pap	-
Oxyrhynchus_pap	-
Phaseolus_pap	10
Physostigma_pap	-
Vigna_pap	25
Sphenostylis_pap	-
Decorsea_pap	-
Macrotyloma_pap	11
Dolichos_pap	-
Nesphostylis_pap	-
Alistilus_pap	-
Wajira_pap	-
Strongylodon_pap	-
Afgekia_pap	25
Spatholobus_pap	-
Dumasia_pap	-
Neorautanenia_pap	-
Pachyrhizus_pap	-
Pseudeminia_pap	-
Pseudovigna_pap	-
Calopogonium_pap	-
Neonotonia_pap	4
Pueraria_pap	-
Pediomelum_pap	-
Rupertia_pap	-
Psoralidium_pap	-
Orbexilum_pap	10
Hoita_pap	-
Otholobium_pap	-
Psoralea_pap	-
Cullen_pap	-
Bituminaria_pap	-
Ophrestia_pap	-
Glycine_pap	-
Phylacium_pap	-
Teramnus_pap	-
Amphicarpaea_pap	-
Cologania_pap	-
Otoptera_pap	-
Psophocarpus_pap	-
Erythrina_pap	70
Kummerowia_pap	-
Lespedeza_pap	7
Campylotropis_pap	10
Desmodium_pap	10
Hylodesmum_pap	-
Phyllodium_pap	6
Dendrolobium_pap	8.5
Tadehagi_pap	-
Alysicarpus_pap	10
Codoriocalyx_pap	-
Uraria_pap	9
Christia_pap	-
Pseudarthria_pap	-
Craspedolobium_pap	-
Cochlianthus_pap	-
Mucuna_pap	50
Vandasina_pap	-
Shuteria_pap	10
Kennedia_pap	40
Hardenbergia_pap	10
Kunstleria_pap	-
Disynstemon_pap	-
Abrus_pap	9
Hesperothamnus_pap	-
Millettia_pap	23
Philenoptera_pap	18
Leptoderris_pap	-
Deguelia_pap	-
Pongamiopsis_pap	-
Piscidia_pap	-
Fordia_pap	13
Apurimacia_pap	-
Mundulea_pap	-
Ptycholobium_pap	-
Chadsia_pap	-
Tephrosia_pap	25
Derris_pap	20
Paraderris_pap	20
Muellera_pap	-
Lonchocarpus_pap	-
Canavalia_pap	50
Galactia_pap	10
Rhodopis_pap	-
Dioclea_pap	-
Craibia_pap	-
Xeroderris_pap	-
Aganope_pap	17
Ostryocarpus_pap	-
Callerya_pap	35
Glycyrrhiza_pap	13
Chesneya_pap	-
Tibetia_pap	9
Gueldenstaedtia_pap	-
Alhagi_pap	-
Sartoria_pap	-
Hedysarum_pap	20
Onobrychis_pap	-
Corethrodendron_pap	-
Eversmannia_pap	-
Taverniera_pap	-
Ebenus_pap	-
Sulla_pap	-
Caragana_pap	-
Calophaca_pap	-
Halimodendron_pap	-
Erophaca_pap	-
Oxytropis_pap	12
Barnebyella_pap	-
Astragalus_pap	30
Biserrula_pap	-
Eremosparton_pap	-
Smirnowia_pap	-
Sphaerophysa_pap	-
Oreophysa_pap	-
Colutea_pap	-
Sutherlandia_pap	-
Lessertia_pap	-
Montigena_pap	-
Swainsona_pap	20
Clianthus_pap	-
Carmichaelia_pap	-
Parochetus_pap	25
Galega_pap	-
Lens_pap	-
Vicia_pap	20
Pisum_pap	-
Vavilovia_pap	-
Lathyrus_pap	-
Trifolium_pap	15
Ononis_pap	-
Trigonella_pap	18
Melilotus_pap	8
Medica_pap	15
Cicer_pap	-
Endosamara_pap	-
Wisteria_pap	25
Lennea_pap	-
Poitea_pap	-
Gliricidia_pap	-
Hebestigma_pap	-
Robinia_pap	-
Olneya_pap	-
Genistidium_pap	-
Peteria_pap	-
Coursetia_pap	-
Sphinctospermum_pap	-
Anthyllis_pap	-
Ornithopus_pap	-
Lotus_pap	16
Hammatolobium_pap	-
Dorycnium_pap	-
Coronilla_pap	-
Securigera_pap	-
Hippocrepis_pap	-
Sesbania_pap	-
Hypocalyptus_pap	-
Dalhousiea_pap	-
Baphiopsis_pap	-
Leucomphalos_pap	-
Baphia_pap	-
Airyantha_pap	-
Vataireopsis_pap	-
Andira_pap	-
Hymenolobium_pap	20
Aldina_pap	-
Sweetia_pap	-
Luetzelburgia_pap	-
Vatairea_pap	-
Ateleia_pap	-
Cyathostegia_pap	-
Trischidium_pap	10
Candolleodendron_pap	-
Swartzia_pap	-
Bobgunnia_pap	10
Alexa_pap	-
Castanospermum_pap	40
Xanthocercis_pap	-
Angylocalyx_pap	-
Monopteryx_pap	-
Taralea_pap	-
Pterodon_pap	-
Dipteryx_pap	-
Dussia_pap	-
Myrospermum_pap	20
Myrocarpus_pap	-
Myroxylon_pap	-
Amburana_pap	-
Mildbraediodendron_pap	-
Cordyla_pap	-
Brodriguesia_c	-
Intsia_c	-
Afzelia_c	120
Polystemonanthus_c	-
Dicymbe_c	-
Paloveopsis_c	-
Heterostemon_c	-
Macrolobium_c	-
Ecuadendron_c	-
Brownea_c	-
Browneopsis_c	-
Paloue_c	-
Elizabetha_c	-
Librevillea_c	-
Gilbertiodendron_c	-
Plagiosiphon_c	-
Didelotia_c	-
Pellegriniodendron_c	-
Microberlinia_c	-
Aphanocalyx_c	-
Icuria_c	-
Tetraberlinia_c	-
Bikinia_c	-
Brachystegia_c	-
Julbernardia_c	-
Berlinia_c	-
Oddoniodendron_c	-
Englerodendron_c	-
Isoberlinia_c	-
Anthonotha_c	-
Tamarindus_c	30
Loesenera_c	-
Talbotiella_c	-
Leonardoxa_c	-
Amherstia_c	-
Cryptosepalum_c	-
Paramacrolobium_c	-
Scorodophloeus_c	10
Hymenostegia_c	-
Micklethwaitia_c	-
Zenkerella_c	-
Lebruniodendron_c	-
Crudia_c	-
Neochevalierodendron_c	-
Normandiodendron_c	-
Cynometra_c	-
Maniltoa_c	-
Humboldtia_c	-
Lysidice_c	-
Endertia_c	-
Saraca_c	-
Colophospermum_c	-
Hardwickia_c	-
Prioria_c	-
Gossweilerodendron_c	-
Kingiodendron_c	-
Oxystigma_c	-
Peltogyne_c	-
Guibourtia_c	5
Hymenaea_c	30
Augouardia_c	-
Stemonocoleus_c	-
Eperua_c	-
Eurypetalum_c	-
Gilletiodendron_c	-
Hylodendron_c	-
Sindora_c	-
Copaifera_c	-
Sindoropsis_c	-
Detarium_c	-
Tessmannia_c	-
Baikiaea_c	-
Brandzeia_c	-
Neoapaloxylon_c	-
Daniellia_c	-
Goniorrhachis_c	-
Barnebydendron_c	-
Schotia_c	-
Cercis_c	15
Adenolobus_c	-
Gigasiphon_c	-
Tylosema_c	-
Lasiobema_c	-
Phanera_c	-
Lysiphyllum_c	-
Barklya_c	-
Piliostigma_c	-
Bauhinia_c	-
Brenierea_c	-
Griffonia_c	-
Xanthophyllum_P	-
Moutabea_P	-
Barnhartia_P	-
Diclidanthera_P	-
Eriandra_P	-
Carpolobia_P	-
Atroxima_P	-
Bredemeyera_P	-
Comesperma_P	3.5
Polygala_P	30
Monnina_P	-
Salomonia_P	3
Muraltia_P	12
Securidaca_P	-
Quillaja_Q	15
Recchia_S	-
Cadellia_S	-
Suriana_S	15
Guilfoylia_S	6
Stylobasium_S	-
Bulnesia_OZ	-
