# Supplementary material for: Reconstructing an historical pollination syndrome: keel flowers
Source: BMC Ecol Evol. 2022 Apr 12;22:45. doi: 10.1186/s12862-022-02003-y (PMC9004149; doi:10.1186/s12862-022-02003-y)
Supplement: Supplementary file 13 — Additional file 13. S13. Input matrix for the smallest height analysis. [file 12862_2022_2003_MOESM13_ESM.txt]

[Additional material, S6- Input matrix for the smallest height analysis]
Viola_OM	-
Celastrus_OCE	-
Oxalis_OO	-
Corynocarpus_OC	-
Coriaria_OC	-
Cucumis_OC	-
Bolbostemma_OC	-
Datisca_OC	-
Tetrameles_OC	-
Octomeles_OC	-
Hillebrandia_OC	-
Begonia_OC	-
Anisophyllea_OC	-
Combretocarpus_OC	-
Nothofagus_OF	-
Quercus_OF	-
Castanea_OF	-
Casuarina_OF	-
Gymnostoma_OF	-
Ticodendron_OF	-
Betula_OF	-
Alnus_OF	-
Platycarya_OF	-
Juglans_OF	-
Myrica_OF	-
Morella_OF	-
Elaeagnus_OR	-
Hippophae_OR	-
Rhamnus_OR	-
Spyridium_OR	-
Barbeya_OR	-
Dirachma_OR	-
Zelkova_OR	-
Ulmus_OR	-
Urera_OR	-
Urtica_OR	-
Morus_OR	-
Ficus_OR	-
Cannabis_OR	-
Humulus_OR	-
Fragaria_OR	-
Prunus_OR	-
Duparquetia_c	200
Dialium_c	300
Mendoravia_c	1000
Storckiella_c	2500
Labichea_c	300
Petalostylis_c	100
Distemonanthus_c	4000
Apuleia_c	100
Dicorynia_c	1500
Zenia_c	2000
Martiodendron_c	2400
Koompassia_c	8800
Poeppigia_c	1200
Eligmocarpus_c	700
Baudouinia_c	150
Pentaclethra_m	700
Chidlowia_c	-
Adenanthera_m	300
Sympetalandra_c	2500
Tetrapleura_m	600
Amblygonocarpus_m	600
Piptadeniastrum_m	500
Elephantorrhiza_m	30
Entada_m	100
Fillaeopsis_m	900
Schleinitzia_m	200
Desmanthus_m	20
Kanaloa_m	75
Viguieranthus_m	200
Neptunia_m	40
Prosopidastrum_m	50
Anadenanthera_m	500
Stryphnodendron_m	400
Parapiptadenia_m	-
Hydrochorea_m	150
Pseudopiptadenia_m	2800
Microlobius_m	-
Albizia_m	150
Inga_m	500
Faidherbia_m	600
Cojoba_m	700
Lysiloma_m	1800
Havardia_m	180
Ebenopsis_m	-
Pithecellobium_m	50
Paraserianthes_m	100
Leucochloron_m	100
Zygia_m	200
Blanchetiodendron_m	-
Pseudosamanea_m	-
Cedrelinga_m	2500
Archidendron_m	200
Pararchidendron_m	250
Chloroleucon_m	200
Cathormion_m	300
Abarema_m	100
Enterolobium_m	800
Samanea_m	400
Thailentadopsis_m	-
Sphinga_m	100
Macrosamanea_m	-
Zapoteca_m	300
Calliandra_m	30
Mimosa_m	5
Adenopodia_m	200
Piptadenia_m	100
Indopiptadenia_m	500
Leucaena_m	60
Acacia_m	20
Dichrostachys_m	100
Alantsilodendron_m	200
Calliandropsis_m	100
Newtonia_m	600
Cylicodiscus_m	-
Mimozyganthus_m	300
Piptadeniopsis_m	300
Prosopis_m	20
Xerocladia_m	-
Plathymenia_m	-
Calpocalyx_m	150
Xylia_m	400
Pseudoprosopis_m	300
Erythrophleum_c	400
Pachyelasma_c	-
Dinizia_c	1500
Mora_c	2000
Stachyothyrsus_c	2000
Burkea_c	400
Dimorphandra_c	200
Campsiandra_c	400
Arapatiella_c	-
Tachigali_c	1500
Jacqueshuberia_c	400
Bussea_c	200
Peltophorum_c	200
Schizolobium_c	2000
Parkinsonia_c	60
Colvillea_c	800
Parkia_m	800
Cenostigma_c	30
Lemuropisum_c	200
Delonix_c	150
Conzattia_c	-
Diptychandra_c	800
Moldenhawera_c	150
Recordoxylon_c	-
Cordeauxia_c	-
Stuhlmannia_c	750
Mezoneuron_c	400
Pterolobium_c	200
Guilandina_c	-
Moullava_c	2000
Lophocarpinia_c	50
Haematoxylum_c	200
Caesalpinia_c	30
Coulteria_c	300
Tara_c	200
Pomaria_c	15
Poincianella_c	250
Erythrostemon_c	50
Stenodrepanum_c	10
Zuccagnia_c	100
Hoffmannseggia_c	200
Balsamocarpon_c	90
Stahlia_c	-
Libidibia_c	300
Pterogyne_c	500
Melanoxylon_c	3000
Batesia_c	-
Vouacapoua_c	1500
Chamaecrista_c	10
Senna_c	20
Cassia_c	7
Umtiza_c	-
Gymnocladus_c	500
Gleditsia_c	200
Arcoa_c	-
Ceratonia_c	300
Acrocarpus_c	2000
Tetrapterocarpon_c	500
Styphnolobium_pap	400
Cladrastis_pap	1300
Pickeringia_pap	50
Calia_pap	-
Sophora_pap	10
Lecointea_pap	1000
Holocalyx_pap	1500
Exostyles_pap	300
Uribea_pap	1500
Harleyodendron_pap	500
Zollernia_pap	200
Amphimas_pap	3000
Pericopsis_pap	300
Poecilanthe_pap	-
Harpalyce_pap	100
Cyclolobium_pap	-
Hovea_pap	15
Lamprolobium_pap	-
Plagiocarpus_pap	40
Templetonia_pap	50
Brongniartia_pap	-
Camoensia_pap	2000
Clathrotropis_pap	2000
Bowdichia_pap	600
Diplotropis_pap	600
Dicraeopetalum_pap	150
Platycelyphium_pap	150
Bolusanthus_pap	400
Ammodendron_pap	30
Ammopiptanthus_pap	150
Piptanthus_pap	100
Anagyris_pap	100
Thermopsis_pap	5
Baptisia_pap	20
Euchresta_pap	30
Maackia_pap	100
Salweenia_pap	50
Cadia_pap	80
Cyclopia_pap	30
Podalyria_pap	30
Amphithalea_pap	15
Stirtonanthus_pap	200
Xiphotheca_pap	50
Liparia_pap	20
Calpurnia_pap	100
Virgilia_pap	1600
Bolusia_pap	10
Crotalaria_pap	5
Lotononis_pap	5
Pearsonia_pap	5
Robynsiophyton_pap	10
Rothia_pap	15
Lebeckia_pap	10
Spartidium_pap	300
Wiborgia_pap	35
Aspalathus_pap	5
Rafnia_pap	30
Melolobium_pap	20
Polhillia_pap	40
Lupinus_pap	5
Adenocarpus_pap	100
Stauracanthus_pap	-
Ulex_pap	100
Genista_pap	5
Echinospartum_pap	-
Spartium_pap	300
Petteria_pap	250
Argyrocytisus_pap	-
Calicotome_pap	-
Cytisus_pap	20
Cytisophyllum_pap	-
Laburnum_pap	300
Retama_pap	50
Erinacea_pap	30
Argyrolobium_pap	2
Anarthrophyllum_pap	-
Dichilus_pap	-
Ormosia_pap	200
Panurea_pap	1000
Spirotropis_pap	400
Acosmium_pap	1000
Machaerium_pap	300
Dalbergia_pap	100
Weberbauerella_pap	10
Pictetia_pap	100
Peltiera_pap	100
Ormocarpopsis_pap	50
Ormocarpum_pap	100
Diphysa_pap	400
Aeschynomene_pap	6
Smithia_pap	15
Cyclocarpa_pap	4
Soemmeringia_pap	-
Kotschya_pap	5
Humularia_pap	10
Geissaspis_pap	8
Bryaspis_pap	40
Platymiscium_pap	800
Cranocarpus_pap	-
Brya_pap	-
Platypodium_pap	2000
Paramachaerium_pap	1200
Pterocarpus_pap	200
Etaballia_pap	400
Maraniona_pap	-
Ramorinoa_pap	-
Centrolobium_pap	1000
Tipuana_pap	700
Inocarpus_pap	500
Grazielodendron_pap	1500
Stylosanthes_pap	3
Arachis_pap	15
Chapmannia_pap	50
Fissicalyx_pap	800
Fiebrigiella_pap	-
Cascaronia_pap	500
Geoffroea_pap	600
Riedeliella_pap	80
Discolobium_pap	-
Adesmia_pap	23
Poiretia_pap	100
Zornia_pap	20
Amicia_pap	-
Chaetocalyx_pap	-
Nissolia_pap	-
Psorothamnus_pap	10
Marina_pap	12
Dalea_pap	10
Apoplanesia_pap	-
Amorpha_pap	10
Parryella_pap	50
Errazurizia_pap	-
Eysenhardtia_pap	300
Gompholobium_pap	5
Isotropis_pap	60
Sphaerolobium_pap	20
Callistachys_pap	150
Phyllota_pap	10
Leptosema_pap	30
Dillwynia_pap	30
Urodon_pap	120
Euchilopsis_pap	60
Pultenaea_pap	20
Jacksonia_pap	10
Aotus_pap	30
Gastrolobium_pap	5
Brachysema_pap	30
Oxylobium_pap	20
Nemcia_pap	-
Mirbelia_pap	-
Latrobea_pap	20
Almaleea_pap	60
Eutaxia_pap	30
Stonesiella_pap	250
Chorizema_pap	50
Podolobium_pap	30
Erichsenia_pap	20
Viminaria_pap	100
Goodia_pap	100
Platylobium_pap	30
Muelleranthus_pap	2
Ptychosema_pap	-
Aenictophyton_pap	20
Daviesia_pap	30
Indigofera_pap	3
Dunbaria_pap	50
Phylloxylon_pap	200
Vaughania_pap	30
Rhynchotropis_pap	20
Indigastrum_pap	50
Cyamopsis_pap	30
Microcharis_pap	3
Centrosema_pap	25
Clitoria_pap	10
Dalbergiella_pap	200
Dewevrea_pap	1200
Platycyamus_pap	500
Austrosteenisia_pap	-
Apios_pap	30
Butea_pap	150
Adenodolichos_pap	45
Flemingia_pap	15
Bolusafra_pap	-
Rhynchosia_pap	10
Paracalyx_pap	200
Eriosema_pap	5
Cajanus_pap	75
Spathionema_pap	200
Vatovaea_pap	120
Lablab_pap	100
Dipogon_pap	-
Dolichopsis_pap	-
Strophostyles_pap	20
Mysanthus_pap	-
Macroptilium_pap	60
Ramirezella_pap	-
Oxyrhynchus_pap	-
Phaseolus_pap	20
Physostigma_pap	15
Vigna_pap	8
Sphenostylis_pap	15
Decorsea_pap	-
Macrotyloma_pap	7
Dolichos_pap	8
Nesphostylis_pap	30
Alistilus_pap	300
Wajira_pap	-
Strongylodon_pap	1000
Afgekia_pap	-
Spatholobus_pap	500
Dumasia_pap	100
Neorautanenia_pap	40
Pachyrhizus_pap	200
Pseudeminia_pap	100
Pseudovigna_pap	-
Calopogonium_pap	100
Neonotonia_pap	60
Pueraria_pap	100
Pediomelum_pap	7
Rupertia_pap	-
Psoralidium_pap	5
Orbexilum_pap	10
Hoita_pap	-
Otholobium_pap	5
Psoralea_pap	5
Cullen_pap	30
Bituminaria_pap	40
Ophrestia_pap	30
Glycine_pap	15
Phylacium_pap	-
Teramnus_pap	30
Amphicarpaea_pap	10
Cologania_pap	-
Otoptera_pap	100
Psophocarpus_pap	100
Erythrina_pap	15
Kummerowia_pap	10
Lespedeza_pap	10
Campylotropis_pap	30
Desmodium_pap	10
Hylodesmum_pap	20
Phyllodium_pap	50
Dendrolobium_pap	30
Tadehagi_pap	30
Alysicarpus_pap	10
Codoriocalyx_pap	60
Uraria_pap	20
Christia_pap	15
Pseudarthria_pap	30
Craspedolobium_pap	-
Cochlianthus_pap	-
Mucuna_pap	100
Vandasina_pap	-
Shuteria_pap	100
Kennedia_pap	50
Hardenbergia_pap	-
Kunstleria_pap	3000
Disynstemon_pap	-
Abrus_pap	50
Hesperothamnus_pap	-
Millettia_pap	50
Philenoptera_pap	100
Leptoderris_pap	170
Deguelia_pap	-
Pongamiopsis_pap	150
Piscidia_pap	1200
Fordia_pap	200
Apurimacia_pap	50
Mundulea_pap	50
Ptycholobium_pap	20
Chadsia_pap	70
Tephrosia_pap	10
Derris_pap	300
Paraderris_pap	700
Muellera_pap	200
Lonchocarpus_pap	100
Canavalia_pap	60
Galactia_pap	40
Rhodopis_pap	-
Dioclea_pap	100
Craibia_pap	400
Xeroderris_pap	-
Aganope_pap	900
Ostryocarpus_pap	-
Callerya_pap	100
Glycyrrhiza_pap	30
Chesneya_pap	4
Tibetia_pap	-
Gueldenstaedtia_pap	5
Alhagi_pap	25
Sartoria_pap	-
Hedysarum_pap	4
Onobrychis_pap	2
Corethrodendron_pap	30
Eversmannia_pap	10
Taverniera_pap	25
Ebenus_pap	5
Sulla_pap	30
Caragana_pap	6
Calophaca_pap	20
Halimodendron_pap	30
Erophaca_pap	-
Oxytropis_pap	1
Barnebyella_pap	-
Astragalus_pap	5
Biserrula_pap	-
Eremosparton_pap	50
Smirnowia_pap	60
Sphaerophysa_pap	30
Oreophysa_pap	-
Colutea_pap	50
Sutherlandia_pap	100
Lessertia_pap	5
Montigena_pap	3
Swainsona_pap	10
Clianthus_pap	-
Carmichaelia_pap	100
Parochetus_pap	10
Galega_pap	40
Lens_pap	7
Vicia_pap	5
Pisum_pap	10
Vavilovia_pap	-
Lathyrus_pap	5
Trifolium_pap	3
Ononis_pap	3
Trigonella_pap	1
Melilotus_pap	8
Medica_pap	3
Cicer_pap	10
Endosamara_pap	-
Wisteria_pap	200
Lennea_pap	50
Poitea_pap	20
Gliricidia_pap	100
Hebestigma_pap	200
Robinia_pap	30
Olneya_pap	200
Genistidium_pap	20
Peteria_pap	10
Coursetia_pap	-
Sphinctospermum_pap	15
Anthyllis_pap	10
Ornithopus_pap	10
Lotus_pap	4
Hammatolobium_pap	10
Dorycnium_pap	10
Coronilla_pap	5
Securigera_pap	10
Hippocrepis_pap	2
Sesbania_pap	30
Hypocalyptus_pap	50
Dalhousiea_pap	200
Baphiopsis_pap	250
Leucomphalos_pap	150
Baphia_pap	180
Airyantha_pap	-
Vataireopsis_pap	500
Andira_pap	150
Hymenolobium_pap	300
Aldina_pap	200
Sweetia_pap	-
Luetzelburgia_pap	100
Vatairea_pap	800
Ateleia_pap	100
Cyathostegia_pap	-
Trischidium_pap	100
Candolleodendron_pap	300
Swartzia_pap	100
Bobgunnia_pap	200
Alexa_pap	300
Castanospermum_pap	1500
Xanthocercis_pap	800
Angylocalyx_pap	100
Monopteryx_pap	1500
Taralea_pap	50
Pterodon_pap	800
Dipteryx_pap	800
Dussia_pap	1000
Myrospermum_pap	200
Myrocarpus_pap	2000
Myroxylon_pap	2000
Amburana_pap	1000
Mildbraediodendron_pap	2000
Cordyla_pap	100
Brodriguesia_c	500
Intsia_c	500
Afzelia_c	150
Polystemonanthus_c	-
Dicymbe_c	100
Paloveopsis_c	-
Heterostemon_c	200
Macrolobium_c	100
Ecuadendron_c	-
Brownea_c	300
Browneopsis_c	-
Paloue_c	700
Elizabetha_c	1000
Librevillea_c	1200
Gilbertiodendron_c	500
Plagiosiphon_c	300
Didelotia_c	500
Pellegriniodendron_c	1500
Microberlinia_c	4000
Aphanocalyx_c	300
Icuria_c	-
Tetraberlinia_c	500
Bikinia_c	1500
Brachystegia_c	100
Julbernardia_c	200
Berlinia_c	500
Oddoniodendron_c	1200
Englerodendron_c	-
Isoberlinia_c	100
Anthonotha_c	200
Tamarindus_c	300
Loesenera_c	500
Talbotiella_c	100
Leonardoxa_c	300
Amherstia_c	-
Cryptosepalum_c	20
Paramacrolobium_c	500
Scorodophloeus_c	600
Hymenostegia_c	500
Micklethwaitia_c	600
Zenkerella_c	600
Lebruniodendron_c	1200
Crudia_c	500
Neochevalierodendron_c	800
Normandiodendron_c	400
Cynometra_c	200
Maniltoa_c	200
Humboldtia_c	1000
Lysidice_c	200
Endertia_c	2000
Saraca_c	100
Colophospermum_c	2000
Hardwickia_c	400
Prioria_c	500
Gossweilerodendron_c	-
Kingiodendron_c	1300
Oxystigma_c	-
Peltogyne_c	500
Guibourtia_c	300
Hymenaea_c	500
Augouardia_c	-
Stemonocoleus_c	1500
Eperua_c	500
Eurypetalum_c	1500
Gilletiodendron_c	1000
Hylodendron_c	2000
Sindora_c	800
Copaifera_c	2000
Sindoropsis_c	-
Detarium_c	900
Tessmannia_c	200
Baikiaea_c	500
Brandzeia_c	1000
Neoapaloxylon_c	250
Daniellia_c	900
Goniorrhachis_c	700
Barnebydendron_c	500
Schotia_c	200
Cercis_c	200
Adenolobus_c	50
Gigasiphon_c	600
Tylosema_c	100
Lasiobema_c	-
Phanera_c	700
Lysiphyllum_c	600
Barklya_c	700
Piliostigma_c	200
Bauhinia_c	30
Brenierea_c	600
Griffonia_c	300
Xanthophyllum_P	100
Moutabea_P	-
Barnhartia_P	-
Diclidanthera_P	-
Eriandra_P	-
Carpolobia_P	200
Atroxima_P	-
Bredemeyera_P	200
Comesperma_P	15
Polygala_P	2
Monnina_P	3
Salomonia_P	5
Muraltia_P	10
Securidaca_P	200
Quillaja_Q	2000
Recchia_S	300
Cadellia_S	1000
Suriana_S	70
Guilfoylia_S	600
Stylobasium_S	-
Bulnesia_OZ	-
