# Supplementary material for: Reconstructing an historical pollination syndrome: keel flowers
Source: BMC Ecol Evol. 2022 Apr 12;22:45. doi: 10.1186/s12862-022-02003-y (PMC9004149; doi:10.1186/s12862-022-02003-y)
Supplement: Supplementary file 14 — Additional file 14. S14. Input matrix for the largest height analysis. [file 12862_2022_2003_MOESM14_ESM.txt]

[Additional material, S7- Input matrix for the largest height analysis]
Viola_OM		-
Celastrus_OCE		-
Oxalis_OO		-
Corynocarpus_OC		-
Coriaria_OC		-
Cucumis_OC		-
Bolbostemma_OC		-
Datisca_OC		-
Tetrameles_OC		-
Octomeles_OC		-
Hillebrandia_OC		-
Begonia_OC		-
Anisophyllea_OC		-
Combretocarpus_OC		-
Nothofagus_OF		-
Quercus_OF		-
Castanea_OF		-
Casuarina_OF		-
Gymnostoma_OF		-
Ticodendron_OF		-
Betula_OF		-
Alnus_OF		-
Platycarya_OF		-
Juglans_OF		-
Myrica_OF		-
Morella_OF		-
Elaeagnus_OR		-
Hippophae_OR		-
Rhamnus_OR		-
Spyridium_OR		-
Barbeya_OR		-
Dirachma_OR		-
Zelkova_OR		-
Ulmus_OR		-
Urera_OR		-
Urtica_OR		-
Morus_OR		-
Ficus_OR		-
Cannabis_OR		-
Humulus_OR		-
Fragaria_OR		-
Prunus_OR		-
Duparquetia_c		800
Dialium_c		6500
Mendoravia_c		2500
Storckiella_c		3500
Labichea_c		300
Petalostylis_c		400
Distemonanthus_c		4000
Apuleia_c		5000
Dicorynia_c		5000
Zenia_c		2000
Martiodendron_c		4600
Koompassia_c		8800
Poeppigia_c		1200
Eligmocarpus_c		1500
Baudouinia_c		2000
Pentaclethra_m		3600
Chidlowia_c		2500
Adenanthera_m		4500
Sympetalandra_c		3000
Tetrapleura_m		3600
Amblygonocarpus_m		2500
Piptadeniastrum_m		5000
Elephantorrhiza_m		700
Entada_m		7500
Fillaeopsis_m		4000
Schleinitzia_m		2500
Desmanthus_m		300
Kanaloa_m		100
Viguieranthus_m		2500
Neptunia_m		300
Prosopidastrum_m		300
Anadenanthera_m		3000
Stryphnodendron_m		3500
Parapiptadenia_m		-
Hydrochorea_m		2500
Pseudopiptadenia_m		5000
Microlobius_m		700
Albizia_m		5000
Inga_m		3000
Faidherbia_m		3000
Cojoba_m		3500
Lysiloma_m		2500
Havardia_m		1500
Ebenopsis_m		1500
Pithecellobium_m		4000
Paraserianthes_m		2400
Leucochloron_m		2500
Zygia_m		3000
Blanchetiodendron_m		-
Pseudosamanea_m		2100
Cedrelinga_m		7000
Archidendron_m		4000
Pararchidendron_m		3000
Chloroleucon_m		2400
Cathormion_m		3500
Abarema_m		4000
Enterolobium_m		5000
Samanea_m		5000
Thailentadopsis_m		-
Sphinga_m		150
Macrosamanea_m		-
Zapoteca_m		700
Calliandra_m		1200
Mimosa_m		2000
Adenopodia_m		8000
Piptadenia_m		3700
Indopiptadenia_m		1500
Leucaena_m		2000
Acacia_m		3500
Dichrostachys_m		1200
Alantsilodendron_m		400
Calliandropsis_m		800
Newtonia_m		4500
Cylicodiscus_m		6100
Mimozyganthus_m		500
Piptadeniopsis_m		700
Prosopis_m		2100
Xerocladia_m		-
Plathymenia_m		3000
Calpocalyx_m		3200
Xylia_m		3500
Pseudoprosopis_m		800
Erythrophleum_c		4000
Pachyelasma_c		6000
Dinizia_c		6000
Mora_c		5000
Stachyothyrsus_c		3000
Burkea_c		2000
Dimorphandra_c		5000
Campsiandra_c		3500
Arapatiella_c		-
Tachigali_c		5000
Jacqueshuberia_c		2000
Bussea_c		4500
Peltophorum_c		15000
Schizolobium_c		4000
Parkinsonia_c		2000
Colvillea_c		2000
Parkia_m		5000
Cenostigma_c		3500
Lemuropisum_c		400
Delonix_c		3000
Conzattia_c		1500
Diptychandra_c		1400
Moldenhawera_c		3000
Recordoxylon_c		3500
Cordeauxia_c		400
Stuhlmannia_c		2500
Mezoneuron_c		2000
Pterolobium_c		3000
Guilandina_c		-
Moullava_c		2000
Lophocarpinia_c		300
Haematoxylum_c		1500
Caesalpinia_c		4500
Coulteria_c		2000
Tara_c		800
Pomaria_c		200
Poincianella_c		450
Erythrostemon_c		2000
Stenodrepanum_c		40
Zuccagnia_c		500
Hoffmannseggia_c		300
Balsamocarpon_c		240
Stahlia_c		2000
Libidibia_c		2000
Pterogyne_c		1200
Melanoxylon_c		3500
Batesia_c		-
Vouacapoua_c		2500
Chamaecrista_c		3000
Senna_c		4000
Cassia_c		4000
Umtiza_c		-
Gymnocladus_c		4000
Gleditsia_c		4500
Arcoa_c		-
Ceratonia_c		2000
Acrocarpus_c		6000
Tetrapterocarpon_c		2000
Styphnolobium_pap		1800
Cladrastis_pap		2000
Pickeringia_pap		300
Calia_pap		-
Sophora_pap		3000
Lecointea_pap		2500
Holocalyx_pap		2500
Exostyles_pap		2500
Uribea_pap		2000
Harleyodendron_pap		1000
Zollernia_pap		2000
Amphimas_pap		5000
Pericopsis_pap		5000
Poecilanthe_pap		1500
Harpalyce_pap		400
Cyclolobium_pap		2000
Hovea_pap		500
Lamprolobium_pap		200
Plagiocarpus_pap		200
Templetonia_pap		400
Brongniartia_pap		-
Camoensia_pap		3500
Clathrotropis_pap		4000
Bowdichia_pap		1000
Diplotropis_pap		4000
Dicraeopetalum_pap		2000
Platycelyphium_pap		900
Bolusanthus_pap		1300
Ammodendron_pap		150
Ammopiptanthus_pap		200
Piptanthus_pap		400
Anagyris_pap		350
Thermopsis_pap		100
Baptisia_pap		200
Euchresta_pap		150
Maackia_pap		2300
Salweenia_pap		200
Cadia_pap		1500
Cyclopia_pap		350
Podalyria_pap		500
Amphithalea_pap		250
Stirtonanthus_pap		400
Xiphotheca_pap		250
Liparia_pap		300
Calpurnia_pap		1500
Virgilia_pap		2000
Bolusia_pap		60
Crotalaria_pap		1000
Lotononis_pap		180
Pearsonia_pap		200
Robynsiophyton_pap		30
Rothia_pap		35
Lebeckia_pap		200
Spartidium_pap		400
Wiborgia_pap		300
Aspalathus_pap		500
Rafnia_pap		250
Melolobium_pap		100
Polhillia_pap		150
Lupinus_pap		300
Adenocarpus_pap		600
Stauracanthus_pap		-
Ulex_pap		300
Genista_pap		500
Echinospartum_pap		200
Spartium_pap		400
Petteria_pap		300
Argyrocytisus_pap		-
Calicotome_pap		300
Cytisus_pap		1000
Cytisophyllum_pap		-
Laburnum_pap		800
Retama_pap		300
Erinacea_pap		30
Argyrolobium_pap		300
Anarthrophyllum_pap		40
Dichilus_pap		60
Ormosia_pap		5000
Panurea_pap		1000
Spirotropis_pap		1500
Acosmium_pap		4000
Machaerium_pap		3000
Dalbergia_pap		6000
Weberbauerella_pap		35
Pictetia_pap		1000
Peltiera_pap		500
Ormocarpopsis_pap		1200
Ormocarpum_pap		900
Diphysa_pap		2300
Aeschynomene_pap		1200
Smithia_pap		180
Cyclocarpa_pap		50
Soemmeringia_pap		-
Kotschya_pap		600
Humularia_pap		210
Geissaspis_pap		60
Bryaspis_pap		150
Platymiscium_pap		3500
Cranocarpus_pap		50
Brya_pap		900
Platypodium_pap		3000
Paramachaerium_pap		3500
Pterocarpus_pap		5500
Etaballia_pap		3600
Maraniona_pap		-
Ramorinoa_pap		-
Centrolobium_pap		3000
Tipuana_pap		3500
Inocarpus_pap		3000
Grazielodendron_pap		3000
Stylosanthes_pap		200
Arachis_pap		70
Chapmannia_pap		200
Fissicalyx_pap		2000
Fiebrigiella_pap		-
Cascaronia_pap		2500
Geoffroea_pap		1200
Riedeliella_pap		400
Discolobium_pap		-
Adesmia_pap		400
Poiretia_pap		400
Zornia_pap		300
Amicia_pap		200
Chaetocalyx_pap		-
Nissolia_pap		-
Psorothamnus_pap		150
Marina_pap		15
Dalea_pap		120
Apoplanesia_pap		1000
Amorpha_pap		600
Parryella_pap		160
Errazurizia_pap		30
Eysenhardtia_pap		1200
Gompholobium_pap		300
Isotropis_pap		200
Sphaerolobium_pap		170
Callistachys_pap		700
Phyllota_pap		150
Leptosema_pap		100
Dillwynia_pap		200
Urodon_pap		120
Euchilopsis_pap		120
Pultenaea_pap		300
Jacksonia_pap		1200
Aotus_pap		200
Gastrolobium_pap		400
Brachysema_pap		100
Oxylobium_pap		700
Nemcia_pap		-
Mirbelia_pap		200
Latrobea_pap		100
Almaleea_pap		120
Eutaxia_pap		150
Stonesiella_pap		250
Chorizema_pap		100
Podolobium_pap		300
Erichsenia_pap		90
Viminaria_pap		500
Goodia_pap		400
Platylobium_pap		250
Muelleranthus_pap		60
Ptychosema_pap		20
Aenictophyton_pap		60
Daviesia_pap		1400
Indigofera_pap		1000
Dunbaria_pap		400
Phylloxylon_pap		1500
Vaughania_pap		1000
Rhynchotropis_pap		50
Indigastrum_pap		60
Cyamopsis_pap		300
Microcharis_pap		100
Centrosema_pap		400
Clitoria_pap		2500
Dalbergiella_pap		2000
Dewevrea_pap		1200
Platycyamus_pap		3500
Austrosteenisia_pap		-
Apios_pap		500
Butea_pap		2000
Adenodolichos_pap		450
Flemingia_pap		300
Bolusafra_pap		-
Rhynchosia_pap		800
Paracalyx_pap		500
Eriosema_pap		350
Cajanus_pap		800
Spathionema_pap		1000
Vatovaea_pap		200
Lablab_pap		1000
Dipogon_pap		300
Dolichopsis_pap		-
Strophostyles_pap		180
Mysanthus_pap		300
Macroptilium_pap		300
Ramirezella_pap		-
Oxyrhynchus_pap		700
Phaseolus_pap		500
Physostigma_pap		1200
Vigna_pap		700
Sphenostylis_pap		600
Decorsea_pap		300
Macrotyloma_pap		350
Dolichos_pap		600
Nesphostylis_pap		300
Alistilus_pap		600
Wajira_pap		500
Strongylodon_pap		2500
Afgekia_pap		-
Spatholobus_pap		5000
Dumasia_pap		400
Neorautanenia_pap		1080
Pachyrhizus_pap		600
Pseudeminia_pap		900
Pseudovigna_pap		-
Calopogonium_pap		500
Neonotonia_pap		1000
Pueraria_pap		3000
Pediomelum_pap		170
Rupertia_pap		75
Psoralidium_pap		130
Orbexilum_pap		200
Hoita_pap		-
Otholobium_pap		500
Psoralea_pap		600
Cullen_pap		300
Bituminaria_pap		120
Ophrestia_pap		300
Glycine_pap		450
Phylacium_pap		-
Teramnus_pap		400
Amphicarpaea_pap		360
Cologania_pap		-
Otoptera_pap		600
Psophocarpus_pap		600
Erythrina_pap		3600
Kummerowia_pap		60
Lespedeza_pap		300
Campylotropis_pap		400
Desmodium_pap		400
Hylodesmum_pap		150
Phyllodium_pap		200
Dendrolobium_pap		300
Tadehagi_pap		300
Alysicarpus_pap		200
Codoriocalyx_pap		120
Uraria_pap		370
Christia_pap		200
Pseudarthria_pap		400
Craspedolobium_pap		300
Cochlianthus_pap		-
Mucuna_pap		7600
Vandasina_pap		-
Shuteria_pap		400
Kennedia_pap		400
Hardenbergia_pap		200
Kunstleria_pap		-
Disynstemon_pap		1000
Abrus_pap		600
Hesperothamnus_pap		-
Millettia_pap		4000
Philenoptera_pap		2700
Leptoderris_pap		4000
Deguelia_pap		1500
Pongamiopsis_pap		1500
Piscidia_pap		2000
Fordia_pap		400
Apurimacia_pap		200
Mundulea_pap		1500
Ptycholobium_pap		80
Chadsia_pap		1200
Tephrosia_pap		600
Derris_pap		3000
Paraderris_pap		1500
Muellera_pap		1500
Lonchocarpus_pap		3500
Canavalia_pap		1500
Galactia_pap		500
Rhodopis_pap		-
Dioclea_pap		2000
Craibia_pap		2000
Xeroderris_pap		2000
Aganope_pap		4000
Ostryocarpus_pap		-
Callerya_pap		2000
Glycyrrhiza_pap		150
Chesneya_pap		30
Tibetia_pap		10
Gueldenstaedtia_pap		15
Alhagi_pap		150
Sartoria_pap		-
Hedysarum_pap		500
Onobrychis_pap		120
Corethrodendron_pap		300
Eversmannia_pap		60
Taverniera_pap		200
Ebenus_pap		60
Sulla_pap		150
Caragana_pap		600
Calophaca_pap		100
Halimodendron_pap		200
Erophaca_pap		-
Oxytropis_pap		100
Barnebyella_pap		-
Astragalus_pap		200
Biserrula_pap		40
Eremosparton_pap		80
Smirnowia_pap		160
Sphaerophysa_pap		90
Oreophysa_pap		-
Colutea_pap		500
Sutherlandia_pap		200
Lessertia_pap		170
Montigena_pap		10
Swainsona_pap		200
Clianthus_pap		-
Carmichaelia_pap		350
Parochetus_pap		20
Galega_pap		150
Lens_pap		60
Vicia_pap		300
Pisum_pap		200
Vavilovia_pap		-
Lathyrus_pap		300
Trifolium_pap		100
Ononis_pap		100
Trigonella_pap		80
Melilotus_pap		300
Medica_pap		400
Cicer_pap		100
Endosamara_pap		-
Wisteria_pap		3000
Lennea_pap		2000
Poitea_pap		500
Gliricidia_pap		1800
Hebestigma_pap		1400
Robinia_pap		3500
Olneya_pap		1000
Genistidium_pap		100
Peteria_pap		100
Coursetia_pap		600
Sphinctospermum_pap		75
Anthyllis_pap		60
Ornithopus_pap		75
Lotus_pap		100
Hammatolobium_pap		20
Dorycnium_pap		150
Coronilla_pap		250
Securigera_pap		200
Hippocrepis_pap		50
Sesbania_pap		1300
Hypocalyptus_pap		600
Dalhousiea_pap		4000
Baphiopsis_pap		1500
Leucomphalos_pap		1500
Baphia_pap		3000
Airyantha_pap		800
Vataireopsis_pap		3000
Andira_pap		4000
Hymenolobium_pap		5000
Aldina_pap		4000
Sweetia_pap		-
Luetzelburgia_pap		3500
Vatairea_pap		4000
Ateleia_pap		1200
Cyathostegia_pap		-
Trischidium_pap		1500
Candolleodendron_pap		700
Swartzia_pap		4000
Bobgunnia_pap		2500
Alexa_pap		4000
Castanospermum_pap		4000
Xanthocercis_pap		4000
Angylocalyx_pap		3500
Monopteryx_pap		5000
Taralea_pap		3000
Pterodon_pap		1600
Dipteryx_pap		4500
Dussia_pap		5000
Myrospermum_pap		1200
Myrocarpus_pap		2000
Myroxylon_pap		4000
Amburana_pap		3000
Mildbraediodendron_pap		5000
Cordyla_pap		4000
Brodriguesia_c		1300
Intsia_c		5000
Afzelia_c		4200
Polystemonanthus_c		3000
Dicymbe_c		2500
Paloveopsis_c		1100
Heterostemon_c		2500
Macrolobium_c		4000
Ecuadendron_c		3000
Brownea_c		2000
Browneopsis_c		3000
Paloue_c		1000
Elizabetha_c		5000
Librevillea_c		4000
Gilbertiodendron_c		4000
Plagiosiphon_c		3500
Didelotia_c		5000
Pellegriniodendron_c		2500
Microberlinia_c		4500
Aphanocalyx_c		4500
Icuria_c		4000
Tetraberlinia_c		5500
Bikinia_c		6000
Brachystegia_c		5000
Julbernardia_c		4500
Berlinia_c		4000
Oddoniodendron_c		4500
Englerodendron_c		2500
Isoberlinia_c		4600
Anthonotha_c		4500
Tamarindus_c		2500
Loesenera_c		3000
Talbotiella_c		3500
Leonardoxa_c		3500
Amherstia_c		2000
Cryptosepalum_c		3500
Paramacrolobium_c		4000
Scorodophloeus_c		4000
Hymenostegia_c		3000
Micklethwaitia_c		1000
Zenkerella_c		3000
Lebruniodendron_c		3000
Crudia_c		4000
Neochevalierodendron_c		1500
Normandiodendron_c		3000
Cynometra_c		5000
Maniltoa_c		5000
Humboldtia_c		1000
Lysidice_c		2000
Endertia_c		8000
Saraca_c		3500
Colophospermum_c		3000
Hardwickia_c		3000
Prioria_c		5500
Gossweilerodendron_c		6100
Kingiodendron_c		3200
Oxystigma_c		4600
Peltogyne_c		5000
Guibourtia_c		6500
Hymenaea_c		4000
Augouardia_c		2000
Stemonocoleus_c		4600
Eperua_c		7000
Eurypetalum_c		4000
Gilletiodendron_c		4500
Hylodendron_c		5500
Sindora_c		5400
Copaifera_c		6500
Sindoropsis_c		1500
Detarium_c		6000
Tessmannia_c		5000
Baikiaea_c		3400
Brandzeia_c		2500
Neoapaloxylon_c		1500
Daniellia_c		6100
Goniorrhachis_c		700
Barnebydendron_c		4000
Schotia_c		2200
Cercis_c		2700
Adenolobus_c		400
Gigasiphon_c		3000
Tylosema_c		600
Lasiobema_c		-
Phanera_c		1000
Lysiphyllum_c		1000
Barklya_c		2000
Piliostigma_c		1000
Bauhinia_c		6000
Brenierea_c		800
Griffonia_c		400
Xanthophyllum_P		5000
Moutabea_P		1000
Barnhartia_P		-
Diclidanthera_P		-
Eriandra_P		3200
Carpolobia_P		500
Atroxima_P		762
Bredemeyera_P		200
Comesperma_P		800
Polygala_P		600
Monnina_P		100
Salomonia_P		40
Muraltia_P		400
Securidaca_P		2400
Quillaja_Q		2000
Recchia_S		1500
Cadellia_S		2800
Suriana_S		800
Guilfoylia_S		2000
Stylobasium_S		250
Bulnesia_OZ		-
