# Supplementary material for: Reconstructing an historical pollination syndrome: keel flowers
Source: BMC Ecol Evol. 2022 Apr 12;22:45. doi: 10.1186/s12862-022-02003-y (PMC9004149; doi:10.1186/s12862-022-02003-y)
Supplement: Supplementary file 15 — Additional file 15. S15. Input matrix for habit analysis. [file 12862_2022_2003_MOESM15_ESM.txt]

[Additional material, S5- Input matrix for habit analysis]
Viola_OM	C
Celastrus_OCE	AB
Oxalis_OO	C
Corynocarpus_OC	-
Coriaria_OC	-
Cucumis_OC	AC
Bolbostemma_OC	-
Datisca_OC	-
Tetrameles_OC	-
Octomeles_OC	-
Hillebrandia_OC	-
Begonia_OC	-
Anisophyllea_OC	-
Combretocarpus_OC	-
Nothofagus_OF	-
Quercus_OF	-
Castanea_OF	-
Casuarina_OF	A
Gymnostoma_OF	-
Ticodendron_OF	-
Betula_OF	-
Alnus_OF	-
Platycarya_OF	-
Juglans_OF	-
Myrica_OF	-
Morella_OF	-
Elaeagnus_OR	-
Hippophae_OR	-
Rhamnus_OR	AB
Spyridium_OR	B
Barbeya_OR	-
Dirachma_OR	-
Zelkova_OR	-
Ulmus_OR	-
Urera_OR	-
Urtica_OR	C
Morus_OR	A
Ficus_OR	AB
Cannabis_OR	C
Humulus_OR	A
Fragaria_OR	-
Prunus_OR	AB
Duparquetia_c	AB
Dialium_c	A
Mendoravia_c	A
Storckiella_c	A
Labichea_c	B
Petalostylis_c	B
Distemonanthus_c	A
Apuleia_c	AB
Dicorynia_c	A
Zenia_c	A
Martiodendron_c	A
Koompassia_c	A
Poeppigia_c	A
Eligmocarpus_c	A
Baudouinia_c	A
Pentaclethra_m	A
Chidlowia_m	A
Adenanthera_m	A
Sympetalandra_c	A
Tetrapleura_m	A
Amblygonocarpus_m	A
Piptadeniastrum_m	A
Elephantorrhiza_m	AB
Entada_m	AB
Fillaeopsis_m	A
Schleinitzia_m	B
Desmanthus_m	ABC
Kanaloa_m	B
Viguieranthus_m	-
Neptunia_m	BC
Prosopidastrum_m	B
Anadenanthera_m	A
Stryphnodendron_m	A
Parapiptadenia_m	AB
Hydrochorea_m	-
Pseudopiptadenia_m	A
Microlobius_m	-
Albizia_m	AB
Inga_m	AB
Faidherbia_m	AB
Cojoba_m	-
Lysiloma_m	AB
Havardia_m	-
Ebenopsis_m	-
Pithecellobium_m	AB
Paraserianthes_m	AB
Leucochloron_m	-
Zygia_m	AB
Blanchetiodendron_m	-
Pseudosamanea_m	A
Cedrelinga_m	A
Archidendron_m	AB
Pararchidendron_m	AB
Chloroleucon_m	-
Cathormion_m	AB
Abarema_m	-
Enterolobium_m	A
Samanea_m	A
Thailentadopsis_m	-
Sphinga_m	-
Macrosamanea_m	-
Zapoteca_m	-
Calliandra_m	AB
Mimosa_m	ABC
Adenopodia_m	AB
Piptadenia_m	AB
Indopiptadenia_m	A
Leucaena_m	AB
Acacia_m	AB
Dichrostachys_m	AB
Alantsilodendron_m	-
Calliandropsis_m	B
Newtonia_m	A
Cylicodiscus_m	A
Mimozyganthus_m	AB
Piptadeniopsis_m	B
Prosopis_m	AB
Xerocladia_m	B
Plathymenia_m	AB
Calpocalyx_m	AB
Xylia_m	A
Pseudoprosopis_m	AB
Erythrophleum_c	A
Pachyelasma_c	A
Dinizia_c	A
Mora_c	A
Stachyothyrsus_c	A
Burkea_c	AB
Dimorphandra_c	A
Campsiandra_c	A
Arapatiella_c	A
Tachigali_c	A
Jacqueshuberia_c	A
Bussea_c	AB
Peltophorum_c	AB
Schizolobium_c	A
Parkinsonia_c	AB
Colvillea_c	A
Parkia_m	A
Cenostigma_c	AB
Lemuropisum_c	B
Delonix_c	A
Conzattia_c	AB
Diptychandra_c	AB
Moldenhawera_c	A
Recordoxylon_c	A
Cordeauxia_c	B
Stuhlmannia_c	A
Mezoneuron_c	AB
Pterolobium_c	AB
Guilandina_c	-
Moullava_c	A
Lophocarpinia_c	B
Haematoxylum_c	AB
Caesalpinia_c	AB
Coulteria_c	-
Tara_c	-
Pomaria_c	BC
Poincianella_c	-
Erythrostemon_c	-
Stenodrepanum_c	BC
Zuccagnia_c	AB
Hoffmannseggia_c	AB
Balsamocarpon_c	-
Stahlia_c	A
Libidibia_c	-
Pterogyne_c	A
Melanoxylon_c	A
Batesia_c	A
Vouacapoua_c	A
Chamaecrista_c	AB
Senna_c	ABC
Cassia_c	ABC
Umtiza_c	A
Gymnocladus_c	AB
Gleditsia_c	AB
Arcoa_c	AB
Ceratonia_c	A
Acrocarpus_c	A
Tetrapterocarpon_c	A
Styphnolobium_pap	-
Cladrastis_pap	A
Pickeringia_pap	B
Calia_pap	-
Sophora_pap	ABC
Lecointea_pap	A
Holocalyx_pap	AB
Exostyles_pap	AB
Uribea_pap	A
Harleyodendron_pap	AB
Zollernia_pap	AB
Amphimas_pap	A
Pericopsis_pap	AB
Poecilanthe_pap	A
Harpalyce_pap	AB
Cyclolobium_pap	AB
Hovea_pap	AB
Lamprolobium_pap	B
Plagiocarpus_pap	AB
Templetonia_pap	B
Brongniartia_pap	AB
Camoensia_pap	AB
Clathrotropis_pap	A
Bowdichia_pap	A
Diplotropis_pap	A
Dicraeopetalum_pap	A
Platycelyphium_pap	A
Bolusanthus_pap	AB
Ammodendron_pap	B
Ammopiptanthus_pap	B
Piptanthus_pap	B
Anagyris_pap	B
Thermopsis_pap	C
Baptisia_pap	C
Euchresta_pap	B
Maackia_pap	AB
Salweenia_pap	B
Cadia_pap	AB
Cyclopia_pap	B
Podalyria_pap	B
Amphithalea_pap	B
Stirtonanthus_pap	-
Xiphotheca_pap	-
Liparia_pap	B
Calpurnia_pap	AB
Virgilia_pap	A
Bolusia_pap	C
Crotalaria_pap	ABC
Lotononis_pap	BC
Pearsonia_pap	BC
Robynsiophyton_pap	C
Rothia_pap	C
Lebeckia_pap	B
Spartidium_pap	B
Wiborgia_pap	B
Aspalathus_pap	B
Rafnia_pap	B
Melolobium_pap	BC
Polhillia_pap	-
Lupinus_pap	BC
Adenocarpus_pap	B
Stauracanthus_pap	B
Ulex_pap	B
Genista_pap	AB
Echinospartum_pap	B
Spartium_pap	B
Petteria_pap	B
Argyrocytisus_pap	-
Calicotome_pap	-
Cytisus_pap	AB
Cytisophyllum_pap	-
Laburnum_pap	AB
Retama_pap	B
Erinacea_pap	B
Argyrolobium_pap	BC
Anarthrophyllum_pap	B
Dichilus_pap	B
Ormosia_pap	AB
Panurea_pap	A
Spirotropis_pap	A
Acosmium_pap	-
Machaerium_pap	AB
Dalbergia_pap	AB
Weberbauerella_pap	B
Pictetia_pap	AB
Peltiera_pap	-
Ormocarpopsis_pap	B
Ormocarpum_pap	AB
Diphysa_pap	AB
Aeschynomene_pap	BC
Smithia_pap	BC
Cyclocarpa_pap	C
Soemmeringia_pap	-
Kotschya_pap	ABC
Humularia_pap	B
Geissaspis_pap	C
Bryaspis_pap	BC
Platymiscium_pap	AB
Cranocarpus_pap	B
Brya_pap	AB
Platypodium_pap	A
Paramachaerium_pap	A
Pterocarpus_pap	AB
Etaballia_pap	A
Maraniona_pap	-
Ramorinoa_pap	A
Centrolobium_pap	A
Tipuana_pap	A
Inocarpus_pap	A
Grazielodendron_pap	-
Stylosanthes_pap	BC
Arachis_pap	C
Chapmannia_pap	C
Fissicalyx_pap	A
Fiebrigiella_pap	C
Cascaronia_pap	A
Geoffroea_pap	AB
Riedeliella_pap	B
Discolobium_pap	BC
Adesmia_pap	BC
Poiretia_pap	BC
Zornia_pap	C
Amicia_pap	BC
Chaetocalyx_pap	A
Nissolia_pap	A
Psorothamnus_pap	B
Marina_pap	C
Dalea_pap	BC
Apoplanesia_pap	AB
Amorpha_pap	B
Parryella_pap	B
Errazurizia_pap	B
Eysenhardtia_pap	AB
Gompholobium_pap	B
Isotropis_pap	AB
Sphaerolobium_pap	B
Callistachys_pap	B
Phyllota_pap	B
Leptosema_pap	B
Dillwynia_pap	B
Urodon_pap	B
Euchilopsis_pap	B
Pultenaea_pap	B
Jacksonia_pap	AB
Aotus_pap	B
Gastrolobium_pap	B
Brachysema_pap	B
Oxylobium_pap	B
Nemcia_pap	B
Mirbelia_pap	B
Latrobea_pap	B
Almaleea_pap	B
Eutaxia_pap	B
Stonesiella_pap	B
Chorizema_pap	AB
Podolobium_pap	B
Erichsenia_pap	B
Viminaria_pap	B
Goodia_pap	B
Platylobium_pap	B
Muelleranthus_pap	C
Ptychosema_pap	C
Aenictophyton_pap	B
Daviesia_pap	ABC
Indigofera_pap	ABC
Dunbaria_pap	C
Phylloxylon_pap	AB
Vaughania_pap	-
Rhynchotropis_pap	C
Indigastrum_pap	C
Cyamopsis_pap	C
Microcharis_pap	C
Centrosema_pap	BC
Clitoria_pap	ABC
Dalbergiella_pap	AB
Dewevrea_pap	AB
Platycyamus_pap	A
Austrosteenisia_pap	A
Apios_pap	C
Butea_pap	AB
Adenodolichos_pap	BC
Flemingia_pap	BC
Bolusafra_pap	-
Rhynchosia_pap	ABC
Paracalyx_pap	B
Eriosema_pap	BC
Cajanus_pap	B
Spathionema_pap	B
Vatovaea_pap	A
Lablab_pap	C
Dipogon_pap	A
Dolichopsis_pap	C
Strophostyles_pap	A
Mysanthus_pap	A
Macroptilium_pap	AC
Ramirezella_pap	A
Oxyrhynchus_pap	C
Phaseolus_pap	AC
Physostigma_pap	ABC
Vigna_pap	ABC
Sphenostylis_pap	BC
Decorsea_pap	C
Macrotyloma_pap	C
Dolichos_pap	BC
Nesphostylis_pap	B
Alistilus_pap	C
Wajira_pap	-
Strongylodon_pap	AB
Afgekia_pap	B
Spatholobus_pap	A
Dumasia_pap	C
Neorautanenia_pap	AC
Pachyrhizus_pap	A
Pseudeminia_pap	C
Pseudovigna_pap	C
Calopogonium_pap	AC
Neonotonia_pap	A
Pueraria_pap	A
Pediomelum_pap	C
Rupertia_pap	-
Psoralidium_pap	C
Orbexilum_pap	BC
Hoita_pap	C
Otholobium_pap	B
Psoralea_pap	BC
Cullen_pap	ABC
Bituminaria_pap	-
Ophrestia_pap	C
Glycine_pap	C
Phylacium_pap	C
Teramnus_pap	BC
Amphicarpaea_pap	C
Cologania_pap	AC
Otoptera_pap	BC
Psophocarpus_pap	AC
Erythrina_pap	AB
Kummerowia_pap	C
Lespedeza_pap	BC
Campylotropis_pap	B
Desmodium_pap	BC
Hylodesmum_pap	-
Phyllodium_pap	BC
Dendrolobium_pap	AB
Tadehagi_pap	B
Alysicarpus_pap	BC
Codoriocalyx_pap	B
Uraria_pap	BC
Christia_pap	BC
Pseudarthria_pap	BC
Craspedolobium_pap	B
Cochlianthus_pap	C
Mucuna_pap	ABC
Vandasina_pap	B
Shuteria_pap	C
Kennedia_pap	ABC
Hardenbergia_pap	ABC
Kunstleria_pap	A
Disynstemon_pap	-
Abrus_pap	AB
Hesperothamnus_pap	AB
Millettia_pap	AB
Philenoptera_pap	AB
Leptoderris_pap	AB
Deguelia_pap	-
Pongamiopsis_pap	-
Piscidia_pap	AB
Fordia_pap	AB
Apurimacia_pap	B
Mundulea_pap	AB
Ptycholobium_pap	C
Chadsia_pap	AB
Tephrosia_pap	BC
Derris_pap	AB
Paraderris_pap	A
Muellera_pap	AB
Lonchocarpus_pap	AB
Canavalia_pap	ABC
Galactia_pap	ABC
Rhodopis_pap	B
Dioclea_pap	A
Craibia_pap	AB
Xeroderris_pap	A
Aganope_pap	A
Ostryocarpus_pap	AB
Callerya_pap	AB
Glycyrrhiza_pap	BC
Chesneya_pap	C
Tibetia_pap	-
Gueldenstaedtia_pap	C
Alhagi_pap	BC
Sartoria_pap	-
Hedysarum_pap	C
Onobrychis_pap	C
Corethrodendron_pap	B
Eversmannia_pap	B
Taverniera_pap	B
Ebenus_pap	B
Sulla_pap	-
Caragana_pap	AB
Calophaca_pap	B
Halimodendron_pap	B
Erophaca_pap	-
Oxytropis_pap	C
Barnebyella_pap	-
Astragalus_pap	BC
Biserrula_pap	C
Eremosparton_pap	B
Smirnowia_pap	B
Sphaerophysa_pap	BC
Oreophysa_pap	-
Colutea_pap	B
Sutherlandia_pap	B
Lessertia_pap	BC
Montigena_pap	-
Swainsona_pap	BC
Clianthus_pap	-
Carmichaelia_pap	AB
Parochetus_pap	C
Galega_pap	C
Lens_pap	C
Vicia_pap	A
Pisum_pap	C
Vavilovia_pap	-
Lathyrus_pap	AC
Trifolium_pap	C
Ononis_pap	BC
Trigonella_pap	C
Melilotus_pap	C
Medica_pap	C
Cicer_pap	C
Endosamara_pap	-
Wisteria_pap	AB
Lennea_pap	AB
Poitea_pap	B
Gliricidia_pap	AB
Hebestigma_pap	A
Robinia_pap	AB
Olneya_pap	AB
Genistidium_pap	B
Peteria_pap	BC
Coursetia_pap	AB
Sphinctospermum_pap	C
Anthyllis_pap	BC
Ornithopus_pap	C
Lotus_pap	BC
Hammatolobium_pap	C
Dorycnium_pap	BC
Coronilla_pap	BC
Securigera_pap	C
Hippocrepis_pap	BC
Sesbania_pap	ABC
Hypocalyptus_pap	B
Dalhousiea_pap	AB
Baphiopsis_pap	AB
Leucomphalos_pap	AB
Baphia_pap	AB
Airyantha_pap	AB
Vataireopsis_pap	A
Andira_pap	A
Hymenolobium_pap	A
Aldina_pap	A
Sweetia_pap	A
Luetzelburgia_pap	AB
Vatairea_pap	A
Ateleia_pap	AB
Cyathostegia_pap	AB
Trischidium_pap	AB
Candolleodendron_pap	A
Swartzia_pap	AB
Bobgunnia_pap	AB
Alexa_pap	A
Castanospermum_pap	A
Xanthocercis_pap	A
Angylocalyx_pap	AB
Monopteryx_pap	A
Taralea_pap	AB
Pterodon_pap	A
Dipteryx_pap	A
Dussia_pap	A
Myrospermum_pap	AB
Myrocarpus_pap	A
Myroxylon_pap	A
Amburana_pap	A
Mildbraediodendron_pap	A
Cordyla_pap	A
Brodriguesia_c	A
Intsia_c	A
Afzelia_c	AB
Polystemonanthus_c	A
Dicymbe_c	A
Paloveopsis_c	A
Heterostemon_c	AB
Macrolobium_c	AB
Ecuadendron_c	A
Brownea_c	AB
Browneopsis_c	A
Paloue_c	A
Elizabetha_c	A
Librevillea_c	A
Gilbertiodendron_c	AB
Plagiosiphon_c	AB
Didelotia_c	AB
Pellegriniodendron_c	A
Microberlinia_c	A
Aphanocalyx_c	AB
Icuria_c	A
Tetraberlinia_c	A
Bikinia_c	-
Brachystegia_c	A
Julbernardia_c	A
Berlinia_c	A
Oddoniodendron_c	A
Englerodendron_c	A
Isoberlinia_c	A
Anthonotha_c	A
Tamarindus_c	A
Loesenera_c	AB
Talbotiella_c	AB
Leonardoxa_c	AB
Amherstia_c	A
Cryptosepalum_c	AB
Paramacrolobium_c	A
Scorodophloeus_c	AB
Hymenostegia_c	AB
Micklethwaitia_c	-
Zenkerella_c	AB
Lebruniodendron_c	A
Crudia_c	A
Neochevalierodendron_c	A
Normandiodendron_c	AB
Cynometra_c	AB
Maniltoa_c	A
Humboldtia_c	AB
Lysidice_c	AB
Endertia_c	A
Saraca_c	AB
Colophospermum_c	AB
Hardwickia_c	A
Prioria_c	A
Gossweilerodendron_c	A
Kingiodendron_c	A
Oxystigma_c	AB
Peltogyne_c	A
Guibourtia_c	AB
Hymenaea_c	A
Augouardia_c	A
Stemonocoleus_c	A
Eperua_c	A
Eurypetalum_c	A
Gilletiodendron_c	A
Hylodendron_c	A
Sindora_c	A
Copaifera_c	AB
Sindoropsis_c	A
Detarium_c	A
Tessmannia_c	A
Baikiaea_c	A
Brandzeia_c	A
Neoapaloxylon_c	-
Daniellia_c	AB
Goniorrhachis_c	ABC
Barnebydendron_c	-
Schotia_c	AB
Cercis_c	AB
Adenolobus_c	AB
Gigasiphon_c	A
Tylosema_c	A
Lasiobema_c	A
Phanera_c	AB
Lysiphyllum_c	AB
Barklya_c	A
Piliostigma_c	AB
Bauhinia_c	AB
Brenierea_c	A
Griffonia_c	AB
Xanthophyllum_P	AB
Moutabea_P	-
Barnhartia_P	-
Diclidanthera_P	-
Eriandra_P	-
Carpolobia_P	AB
Atroxima_P	AB
Bredemeyera_P	-
Comesperma_P	ABC
Polygala_P	ABC
Monnina_P	C
Salomonia_P	C
Muraltia_P	B
Securidaca_P	AB
Quillaja_Q	-
Recchia_S	-
Cadellia_S	A
Suriana_S	AB
Guilfoylia_S	AB
Stylobasium_S	B
Bulnesia_OZ	-
